# Supplementary material for: Mesenchymal Stem Cells-Derived Exosomes Alleviate Acute Lung Injury by Inhibiting Alveolar Macrophage Pyroptosis
Source: Stem Cells Transl Med. 2024 Feb 13;13(4):371–86. doi: 10.1093/stcltm/szad094 (PMC11016849; doi:10.1093/stcltm/szad094)
Supplement: szad094_suppl_Supplementary_Materials [file szad094_suppl_supplementary_materials.zip]

Archive with 14 entries (14 files):
- szad094_suppl_Supplementary_Videos_S2.avi
- szad094_suppl_Supplementary_Figures_S1.tif
- szad094_suppl_Supplementary_Figures_S2.tif
- szad094_suppl_Supplementary_Figures_S3.tif
- szad094_suppl_Supplementary_Figures_S4.tif
- szad094_suppl_Supplementary_Figures_S5.tif
- szad094_suppl_Supplementary_Figures_S6.tif
- szad094_suppl_Supplementary_Tables_S1.docx
- szad094_suppl_Supplementary_Tables_S2.docx
- szad094_suppl_Supplementary_Tables_S3.docx
- szad094_suppl_Supplementary_Tables_S4.docx
- szad094_suppl_Supplementary_Tables_S5.xlsx
- szad094_suppl_Supplementary_Tables_S6.xlsx
- szad094_suppl_Supplementary_Videos_S1.avi
