# Supplementary material for: Mesenchymal Stem Cells-Derived Exosomes Alleviate Acute Lung Injury by Inhibiting Alveolar Macrophage Pyroptosis
Source: Stem Cells Transl Med. 2024 Feb 13;13(4):371–86. doi: 10.1093/stcltm/szad094 (PMC11016849; doi:10.1093/stcltm/szad094)
Supplement: szad094_suppl_Supplementary_Materials [file szad094_suppl_supplementary_materials.zip › szad094_suppl_Supplementary_Tables_S5.xlsx]

## Sheet: Supp-Table_1
Table S5. Pathway and process enrichment analysis of downregulated proteins.
Category	Description	LogP	Enrichment	Hits
Reactome Gene Sets	Axon guidance	-66.6369	9.15159	ACTG1|AP2B1|ALCAM|CLTC|COL3A1|COL4A2|COL5A1|COL5A2|COL6A1|EGFR|HSPA8|HSP90AA1|HSP90AB1|ITGA1|ITGA2|ITGA5|ITGB1|ITGB3|KRAS|LAMB1|LAMC1|RPSA|MMP2|MSN|MYH9|MYL6|NCAM1|RPL10A|NRAS|PFN1|RELN|PSMA3|PSMA4|PSMA5|PSMA6|PSMA7|PSMB1|PSMB3|PSMC1|PSMC6|PSMD3|PSMD7|RAC1|RDX|RPL3|RPL4|RPL5|RPL6|RPL7|RPL7A|RPL8|RPL9|RPL11|RPL12|RPL15|RPL17|RPL18|RPL19|RPL21|RPL22|RPL23A|RPL24|RPL27|RPL34|RPL35A|RPL37|RPLP0|RPLP1…
Reactome Gene Sets	Nervous system development	-64.6604	8.75507	ACTG1|AP2B1|ALCAM|CLTC|COL3A1|COL4A2|COL5A1|COL5A2|COL6A1|EGFR|HSPA8|HSP90AA1|HSP90AB1|ITGA1|ITGA2|ITGA5|ITGB1|ITGB3|KRAS|LAMB1|LAMC1|RPSA|MMP2|MSN|MYH9|MYL6|NCAM1|RPL10A|NRAS|PFN1|RELN|PSMA3|PSMA4|PSMA5|PSMA6|PSMA7|PSMB1|PSMB3|PSMC1|PSMC6|PSMD3|PSMD7|RAC1|RDX|RPL3|RPL4|RPL5|RPL6|RPL7|RPL7A|RPL8|RPL9|RPL11|RPL12|RPL15|RPL17|RPL18|RPL19|RPL21|RPL22|RPL23A|RPL24|RPL27|RPL34|RPL35A|RPL37|RPLP0|RPLP1…
Reactome Gene Sets	Metabolism of amino acids and derivatives	-60.7026	10.9911	ACAT1|AHCY|ASL|ASNS|ASS1|BHMT|CPS1|CTH|NQO1|DLST|SARDH|ECHS1|GLUD1|GOT2|HAL|HPD|RPSA|MAT1A|RPL10A|OTC|PAH|PDHB|PSMA3|PSMA4|PSMA5|PSMA6|PSMA7|PSMB1|PSMB3|PSMC1|PSMC6|PSMD3|PSMD7|RPL3|RPL4|RPL5|RPL6|RPL7|RPL7A|RPL8|RPL9|RPL11|RPL12|RPL15|RPL17|RPL18|RPL19|RPL21|RPL22|RPL23A|RPL24|RPL27|RPL34|RPL35A|RPL37|RPLP0|RPLP1|RPS2|RPS3|RPS3A|RPS4X|RPS7|RPS9|RPS10|RPS11|RPS15A|RPS20|RPS23|RPS24|RPS25|RPS26|SL…
Reactome Gene Sets	Peptide chain elongation	-51.6143	25.0414	EEF1A1|EEF2|RPSA|RPL10A|RPL3|RPL4|RPL5|RPL6|RPL7|RPL7A|RPL8|RPL9|RPL11|RPL12|RPL15|RPL17|RPL18|RPL19|RPL21|RPL22|RPL23A|RPL24|RPL27|RPL34|RPL35A|RPL37|RPLP0|RPLP1|RPS2|RPS3|RPS3A|RPS4X|RPS7|RPS9|RPS10|RPS11|RPS15A|RPS20|RPS23|RPS24|RPS25|RPS26|UBA52|RPL14|RPL35
Reactome Gene Sets	SRP-dependent cotranslational protein targeting to membrane	-50.5749	21.2255	DDOST|RPSA|RPL10A|RPL3|RPL4|RPL5|RPL6|RPL7|RPL7A|RPL8|RPL9|RPL11|RPL12|RPL15|RPL17|RPL18|RPL19|RPL21|RPL22|RPL23A|RPL24|RPL27|RPL34|RPL35A|RPL37|RPLP0|RPLP1|RPN1|RPN2|RPS2|RPS3|RPS3A|RPS4X|RPS7|RPS9|RPS10|RPS11|RPS15A|RPS20|RPS23|RPS24|RPS25|RPS26|UBA52|RPL14|RPL35|SEC11A|SEC61G
Reactome Gene Sets	Eukaryotic Translation Elongation	-50.4702	23.9643	EEF1A1|EEF2|RPSA|RPL10A|RPL3|RPL4|RPL5|RPL6|RPL7|RPL7A|RPL8|RPL9|RPL11|RPL12|RPL15|RPL17|RPL18|RPL19|RPL21|RPL22|RPL23A|RPL24|RPL27|RPL34|RPL35A|RPL37|RPLP0|RPLP1|RPS2|RPS3|RPS3A|RPS4X|RPS7|RPS9|RPS10|RPS11|RPS15A|RPS20|RPS23|RPS24|RPS25|RPS26|UBA52|RPL14|RPL35
Reactome Gene Sets	Regulation of expression of SLITs and ROBOs	-49.7457	15.9295	RPSA|RPL10A|PSMA3|PSMA4|PSMA5|PSMA6|PSMA7|PSMB1|PSMB3|PSMC1|PSMC6|PSMD3|PSMD7|RPL3|RPL4|RPL5|RPL6|RPL7|RPL7A|RPL8|RPL9|RPL11|RPL12|RPL15|RPL17|RPL18|RPL19|RPL21|RPL22|RPL23A|RPL24|RPL27|RPL34|RPL35A|RPL37|RPLP0|RPLP1|RPS2|RPS3|RPS3A|RPS4X|RPS7|RPS9|RPS10|RPS11|RPS15A|RPS20|RPS23|RPS24|RPS25|RPS26|UBA52|RPL14|PSMD6|RPL35
Reactome Gene Sets	Cellular responses to stress	-48.2654	6.34616	ACADVL|APOB|ASNS|CALR|CAPZA1|CAPZB|CAT|COX5B|COX6B1|COX7C|EEF1A1|GPX3|H1-0|H1-5|HBA1|HSPA5|HSPA8|HSPA9|HSP90AA1|HSP90AB1|RPSA|NDUFA4|RPL10A|P4HB|PRDX1|PSMA3|PSMA4|PSMA5|PSMA6|PSMA7|PSMB1|PSMB3|PSMC1|PSMC6|PSMD3|PSMD7|RPL3|RPL4|RPL5|RPL6|RPL7|RPL7A|RPL8|RPL9|RPL11|RPL12|RPL15|RPL17|RPL18|RPL19|RPL21|RPL22|RPL23A|RPL24|RPL27|RPL34|RPL35A|RPL37|RPLP0|RPLP1|RPS2|RPS3|RPS3A|RPS4X|RPS7|RPS9|RPS10|RPS11…
Reactome Gene Sets	Viral mRNA Translation	-48.1979	23.9284	RPSA|RPL10A|RPL3|RPL4|RPL5|RPL6|RPL7|RPL7A|RPL8|RPL9|RPL11|RPL12|RPL15|RPL17|RPL18|RPL19|RPL21|RPL22|RPL23A|RPL24|RPL27|RPL34|RPL35A|RPL37|RPLP0|RPLP1|RPS2|RPS3|RPS3A|RPS4X|RPS7|RPS9|RPS10|RPS11|RPS15A|RPS20|RPS23|RPS24|RPS25|RPS26|UBA52|RPL14|RPL35
Reactome Gene Sets	Selenoamino acid metabolism	-47.6726	19.7265	AHCY|CTH|RPSA|MAT1A|RPL10A|RPL3|RPL4|RPL5|RPL6|RPL7|RPL7A|RPL8|RPL9|RPL11|RPL12|RPL15|RPL17|RPL18|RPL19|RPL21|RPL22|RPL23A|RPL24|RPL27|RPL34|RPL35A|RPL37|RPLP0|RPLP1|RPS2|RPS3|RPS3A|RPS4X|RPS7|RPS9|RPS10|RPS11|RPS15A|RPS20|RPS23|RPS24|RPS25|RPS26|UBA52|RPL14|RPL35|GNMT
Reactome Gene Sets	Cellular responses to stimuli	-47.546	6.23093	ACADVL|APOB|ASNS|CALR|CAPZA1|CAPZB|CAT|COX5B|COX6B1|COX7C|EEF1A1|GPX3|H1-0|H1-5|HBA1|HSPA5|HSPA8|HSPA9|HSP90AA1|HSP90AB1|RPSA|NDUFA4|RPL10A|P4HB|PRDX1|PSMA3|PSMA4|PSMA5|PSMA6|PSMA7|PSMB1|PSMB3|PSMC1|PSMC6|PSMD3|PSMD7|RPL3|RPL4|RPL5|RPL6|RPL7|RPL7A|RPL8|RPL9|RPL11|RPL12|RPL15|RPL17|RPL18|RPL19|RPL21|RPL22|RPL23A|RPL24|RPL27|RPL34|RPL35A|RPL37|RPLP0|RPLP1|RPS2|RPS3|RPS3A|RPS4X|RPS7|RPS9|RPS10|RPS11…
Reactome Gene Sets	Selenocysteine synthesis	-47.1271	22.8992	RPSA|RPL10A|RPL3|RPL4|RPL5|RPL6|RPL7|RPL7A|RPL8|RPL9|RPL11|RPL12|RPL15|RPL17|RPL18|RPL19|RPL21|RPL22|RPL23A|RPL24|RPL27|RPL34|RPL35A|RPL37|RPLP0|RPLP1|RPS2|RPS3|RPS3A|RPS4X|RPS7|RPS9|RPS10|RPS11|RPS15A|RPS20|RPS23|RPS24|RPS25|RPS26|UBA52|RPL14|RPL35
Reactome Gene Sets	Eukaryotic Translation Termination	-47.1271	22.8992	RPSA|RPL10A|RPL3|RPL4|RPL5|RPL6|RPL7|RPL7A|RPL8|RPL9|RPL11|RPL12|RPL15|RPL17|RPL18|RPL19|RPL21|RPL22|RPL23A|RPL24|RPL27|RPL34|RPL35A|RPL37|RPLP0|RPLP1|RPS2|RPS3|RPS3A|RPS4X|RPS7|RPS9|RPS10|RPS11|RPS15A|RPS20|RPS23|RPS24|RPS25|RPS26|UBA52|RPL14|RPL35
Reactome Gene Sets	Signaling by ROBO receptors	-47.1258	13.1767	RPSA|RPL10A|PFN1|PSMA3|PSMA4|PSMA5|PSMA6|PSMA7|PSMB1|PSMB3|PSMC1|PSMC6|PSMD3|PSMD7|RAC1|RPL3|RPL4|RPL5|RPL6|RPL7|RPL7A|RPL8|RPL9|RPL11|RPL12|RPL15|RPL17|RPL18|RPL19|RPL21|RPL22|RPL23A|RPL24|RPL27|RPL34|RPL35A|RPL37|RPLP0|RPLP1|RPS2|RPS3|RPS3A|RPS4X|RPS7|RPS9|RPS10|RPS11|RPS15A|RPS20|RPS23|RPS24|RPS25|RPS26|UBA52|NRP1|RPL14|PSMD6|RPL35
Reactome Gene Sets	Formation of a pool of free 40S subunits	-46.7659	21.5758	RPSA|RPL10A|RPL3|RPL4|RPL5|RPL6|RPL7|RPL7A|RPL8|RPL9|RPL11|RPL12|RPL15|RPL17|RPL18|RPL19|RPL21|RPL22|RPL23A|RPL24|RPL27|RPL34|RPL35A|RPL37|RPLP0|RPLP1|RPS2|RPS3|RPS3A|RPS4X|RPS7|RPS9|RPS10|RPS11|RPS15A|RPS20|RPS23|RPS24|RPS25|RPS26|UBA52|RPL14|RPL35|EIF3L
Reactome Gene Sets	Response of EIF2AK4 (GCN2) to amino acid deficiency	-46.7659	21.5758	ASNS|RPSA|RPL10A|RPL3|RPL4|RPL5|RPL6|RPL7|RPL7A|RPL8|RPL9|RPL11|RPL12|RPL15|RPL17|RPL18|RPL19|RPL21|RPL22|RPL23A|RPL24|RPL27|RPL34|RPL35A|RPL37|RPLP0|RPLP1|RPS2|RPS3|RPS3A|RPS4X|RPS7|RPS9|RPS10|RPS11|RPS15A|RPS20|RPS23|RPS24|RPS25|RPS26|UBA52|RPL14|RPL35
Reactome Gene Sets	Nonsense Mediated Decay (NMD) independent of the Exon Junction Complex (EJC)	-46.6159	22.4171	RPSA|RPL10A|RPL3|RPL4|RPL5|RPL6|RPL7|RPL7A|RPL8|RPL9|RPL11|RPL12|RPL15|RPL17|RPL18|RPL19|RPL21|RPL22|RPL23A|RPL24|RPL27|RPL34|RPL35A|RPL37|RPLP0|RPLP1|RPS2|RPS3|RPS3A|RPS4X|RPS7|RPS9|RPS10|RPS11|RPS15A|RPS20|RPS23|RPS24|RPS25|RPS26|UBA52|RPL14|RPL35
Reactome Gene Sets	Neutrophil degranulation	-45.2449	7.94483	ACAA1|ACLY|AHSG|ALDOA|ANXA2|B2M|C3|CAPN1|CAT|CD36|CD44|CD47|CD59|CTSD|DDOST|EEF1A1|EEF2|HLA-A|HMGB1|HSPA8|HSP90AA1|HSP90AB1|IGF2R|JUP|LAMP1|LGALS3|LTF|MGST1|NME2|PNP|NRAS|PAFAH1B2|PGM1|PKM|PPIA|PSMA5|PSMB1|PSMD3|PSMD7|QSOX1|PYGL|RAB5C|RAC1|RAP1A|RAP1B|S100A11|SDCBP|SLC2A3|SPTAN1|SURF4|TIMP2|VCL|VCP|RAB7A|SNAP23|IQGAP1|VNN1|CPNE3|CPNE1|PRDX6|PSMD6|MVP|ACTR2|TUBB4B|PRDX4|CCT2|PGRMC1|CKAP4|ATP11B|NC…
Reactome Gene Sets	L13a-mediated translational silencing of Ceruloplasmin expression	-44.5287	19.632	RPSA|RPL10A|RPL3|RPL4|RPL5|RPL6|RPL7|RPL7A|RPL8|RPL9|RPL11|RPL12|RPL15|RPL17|RPL18|RPL19|RPL21|RPL22|RPL23A|RPL24|RPL27|RPL34|RPL35A|RPL37|RPLP0|RPLP1|RPS2|RPS3|RPS3A|RPS4X|RPS7|RPS9|RPS10|RPS11|RPS15A|RPS20|RPS23|RPS24|RPS25|RPS26|UBA52|RPL14|RPL35|EIF3L
Reactome Gene Sets	GTP hydrolysis and joining of the 60S ribosomal subunit	-44.3201	19.4567	RPSA|RPL10A|RPL3|RPL4|RPL5|RPL6|RPL7|RPL7A|RPL8|RPL9|RPL11|RPL12|RPL15|RPL17|RPL18|RPL19|RPL21|RPL22|RPL23A|RPL24|RPL27|RPL34|RPL35A|RPL37|RPLP0|RPLP1|RPS2|RPS3|RPS3A|RPS4X|RPS7|RPS9|RPS10|RPS11|RPS15A|RPS20|RPS23|RPS24|RPS25|RPS26|UBA52|RPL14|RPL35|EIF3L
Reactome Gene Sets	Eukaryotic Translation Initiation	-42.9259	18.3122	RPSA|RPL10A|RPL3|RPL4|RPL5|RPL6|RPL7|RPL7A|RPL8|RPL9|RPL11|RPL12|RPL15|RPL17|RPL18|RPL19|RPL21|RPL22|RPL23A|RPL24|RPL27|RPL34|RPL35A|RPL37|RPLP0|RPLP1|RPS2|RPS3|RPS3A|RPS4X|RPS7|RPS9|RPS10|RPS11|RPS15A|RPS20|RPS23|RPS24|RPS25|RPS26|UBA52|RPL14|RPL35|EIF3L
Reactome Gene Sets	Cap-dependent Translation Initiation	-42.9259	18.3122	RPSA|RPL10A|RPL3|RPL4|RPL5|RPL6|RPL7|RPL7A|RPL8|RPL9|RPL11|RPL12|RPL15|RPL17|RPL18|RPL19|RPL21|RPL22|RPL23A|RPL24|RPL27|RPL34|RPL35A|RPL37|RPLP0|RPLP1|RPS2|RPS3|RPS3A|RPS4X|RPS7|RPS9|RPS10|RPS11|RPS15A|RPS20|RPS23|RPS24|RPS25|RPS26|UBA52|RPL14|RPL35|EIF3L
Reactome Gene Sets	Hemostasis	-42.532	6.61945	A2M|ACTN1|ACTN2|AHSG|ALDOA|ANXA2|ANXA5|APLP2|APOB|SERPINC1|ATP1B1|ATP1B3|ATP2B4|BSG|CALM3|CALU|CAPZA1|CAPZB|CAV1|CD9|CD36|CD44|CD47|COL1A1|COL1A2|ECM1|F2|F3|F10|F11|F13A1|FLNA|FN1|GNAI2|GNAQ|GNAS|GNB1|SERPIND1|HSPA5|ITGA1|ITGA2|ITGA3|ITGA4|ITGA5|ITGB1|ITGB3|ITIH3|ITIH4|KRAS|LGALS3BP|NRAS|PFN1|PLG|PLEK|PPIA|PROS1|QSOX1|RAC1|RAP1A|RAP1B|S100A10|SLC3A2|SPARC|STXBP3|TFPI|THBS1|TIMP1|TLN1|TMSB4X|CLEC3…
Reactome Gene Sets	Nonsense-Mediated Decay (NMD)	-42.2055	18.5185	RPSA|RPL10A|RPL3|RPL4|RPL5|RPL6|RPL7|RPL7A|RPL8|RPL9|RPL11|RPL12|RPL15|RPL17|RPL18|RPL19|RPL21|RPL22|RPL23A|RPL24|RPL27|RPL34|RPL35A|RPL37|RPLP0|RPLP1|RPS2|RPS3|RPS3A|RPS4X|RPS7|RPS9|RPS10|RPS11|RPS15A|RPS20|RPS23|RPS24|RPS25|RPS26|UBA52|RPL14|RPL35
Reactome Gene Sets	Nonsense Mediated Decay (NMD) enhanced by the Exon Junction Complex (EJC)	-42.2055	18.5185	RPSA|RPL10A|RPL3|RPL4|RPL5|RPL6|RPL7|RPL7A|RPL8|RPL9|RPL11|RPL12|RPL15|RPL17|RPL18|RPL19|RPL21|RPL22|RPL23A|RPL24|RPL27|RPL34|RPL35A|RPL37|RPLP0|RPLP1|RPS2|RPS3|RPS3A|RPS4X|RPS7|RPS9|RPS10|RPS11|RPS15A|RPS20|RPS23|RPS24|RPS25|RPS26|UBA52|RPL14|RPL35
Reactome Gene Sets	Influenza Viral RNA Transcription and Replication	-40.1075	16.1419	HSP90AA1|RPSA|RPL10A|RPL3|RPL4|RPL5|RPL6|RPL7|RPL7A|RPL8|RPL9|RPL11|RPL12|RPL15|RPL17|RPL18|RPL19|RPL21|RPL22|RPL23A|RPL24|RPL27|RPL34|RPL35A|RPL37|RPLP0|RPLP1|RPS2|RPS3|RPS3A|RPS4X|RPS7|RPS9|RPS10|RPS11|RPS15A|RPS20|RPS23|RPS24|RPS25|RPS26|UBA52|RPL14|RPL35
Reactome Gene Sets	Influenza Infection	-39.655	14.6039	CALR|CLTC|HSP90AA1|RPSA|RPL10A|RPL3|RPL4|RPL5|RPL6|RPL7|RPL7A|RPL8|RPL9|RPL11|RPL12|RPL15|RPL17|RPL18|RPL19|RPL21|RPL22|RPL23A|RPL24|RPL27|RPL34|RPL35A|RPL37|RPLP0|RPLP1|RPS2|RPS3|RPS3A|RPS4X|RPS7|RPS9|RPS10|RPS11|RPS15A|RPS20|RPS23|RPS24|RPS25|RPS26|UBA52|RPL14|RPL35
Reactome Gene Sets	Extracellular matrix organization	-38.5828	9.54326	A2M|ACTN1|BMP1|BSG|CAPN5|CAPN1|SERPINH1|CD44|CD47|COL1A1|COL1A2|COL3A1|COL4A2|COL5A1|COL5A2|COL6A1|COL11A1|COL12A1|COMP|VCAN|CTSD|DCN|EFEMP1|FN1|HSPG2|TNC|ICAM1|ITGA1|ITGA2|ITGA3|ITGA4|ITGA5|ITGB1|ITGB3|LAMA4|LAMB1|LAMC1|LOXL2|MMP2|MMP14|NCAM1|NID1|P4HB|PCOLCE|PLG|PPIB|SPARC|THBS1|TIMP1|TIMP2|COL14A1|PXDN|EMILIN1|NID2|NCSTN|NTN4|COL18A1|AGRN
Reactome Gene Sets	Cellular response to starvation	-38.3193	14.2864	ASNS|RPSA|RPL10A|RPL3|RPL4|RPL5|RPL6|RPL7|RPL7A|RPL8|RPL9|RPL11|RPL12|RPL15|RPL17|RPL18|RPL19|RPL21|RPL22|RPL23A|RPL24|RPL27|RPL34|RPL35A|RPL37|RPLP0|RPLP1|RPS2|RPS3|RPS3A|RPS4X|RPS7|RPS9|RPS10|RPS11|RPS15A|RPS20|RPS23|RPS24|RPS25|RPS26|UBA52|RPL14|RPL35|SH3BP4
Reactome Gene Sets	Translation	-35.0298	9.19043	DDOST|EEF1A1|EEF2|HARS1|RPSA|RPL10A|RPL3|RPL4|RPL5|RPL6|RPL7|RPL7A|RPL8|RPL9|RPL11|RPL12|RPL15|RPL17|RPL18|RPL19|RPL21|RPL22|RPL23A|RPL24|RPL27|RPL34|RPL35A|RPL37|RPLP0|RPLP1|RPN1|RPN2|RPS2|RPS3|RPS3A|RPS4X|RPS7|RPS9|RPS10|RPS11|RPS15A|RPS20|RPS23|RPS24|RPS25|RPS26|TUFM|UBA52|WARS1|RPL14|RPL35|SEC11A|SEC61G|EIF3L
Reactome Gene Sets	Major pathway of rRNA processing in the nucleolus and cytosol	-33.5826	11.8432	RPSA|NCL|RPL10A|RPL3|RPL4|RPL5|RPL6|RPL7|RPL7A|RPL8|RPL9|RPL11|RPL12|RPL15|RPL17|RPL18|RPL19|RPL21|RPL22|RPL23A|RPL24|RPL27|RPL34|RPL35A|RPL37|RPLP0|RPLP1|RPS2|RPS3|RPS3A|RPS4X|RPS7|RPS9|RPS10|RPS11|RPS15A|RPS20|RPS23|RPS24|RPS25|RPS26|UBA52|RPL14|RPL35
Reactome Gene Sets	rRNA processing in the nucleus and cytosol	-32.5154	11.2328	RPSA|NCL|RPL10A|RPL3|RPL4|RPL5|RPL6|RPL7|RPL7A|RPL8|RPL9|RPL11|RPL12|RPL15|RPL17|RPL18|RPL19|RPL21|RPL22|RPL23A|RPL24|RPL27|RPL34|RPL35A|RPL37|RPLP0|RPLP1|RPS2|RPS3|RPS3A|RPS4X|RPS7|RPS9|RPS10|RPS11|RPS15A|RPS20|RPS23|RPS24|RPS25|RPS26|UBA52|RPL14|RPL35
Reactome Gene Sets	rRNA processing	-31.5137	10.6821	RPSA|NCL|RPL10A|RPL3|RPL4|RPL5|RPL6|RPL7|RPL7A|RPL8|RPL9|RPL11|RPL12|RPL15|RPL17|RPL18|RPL19|RPL21|RPL22|RPL23A|RPL24|RPL27|RPL34|RPL35A|RPL37|RPLP0|RPLP1|RPS2|RPS3|RPS3A|RPS4X|RPS7|RPS9|RPS10|RPS11|RPS15A|RPS20|RPS23|RPS24|RPS25|RPS26|UBA52|RPL14|RPL35
Reactome Gene Sets	Response to elevated platelet cytosolic Ca2+	-30.7926	13.6752	A2M|ACTN1|ACTN2|AHSG|ALDOA|ANXA5|APLP2|CALM3|CALU|CD9|CD36|ECM1|F13A1|FLNA|FN1|HSPA5|ITGB3|ITIH3|ITIH4|LGALS3BP|PFN1|PLG|PLEK|PPIA|PROS1|QSOX1|SPARC|STXBP3|THBS1|TIMP1|TLN1|TMSB4X|CLEC3B|VCL|WDR1|FERMT3|CD109
Reactome Gene Sets	Platelet degranulation	-30.1547	13.8213	A2M|ACTN1|ACTN2|AHSG|ALDOA|ANXA5|APLP2|CALM3|CALU|CD9|CD36|ECM1|F13A1|FLNA|FN1|HSPA5|ITGB3|ITIH3|ITIH4|LGALS3BP|PFN1|PLG|PLEK|PPIA|PROS1|QSOX1|SPARC|THBS1|TIMP1|TLN1|TMSB4X|CLEC3B|VCL|WDR1|FERMT3|CD109
Reactome Gene Sets	Platelet activation, signaling and aggregation	-29.7419	8.8507	A2M|ACTN1|ACTN2|AHSG|ALDOA|ANXA5|APLP2|CALM3|CALU|CD9|CD36|COL1A1|COL1A2|ECM1|F2|F13A1|FLNA|FN1|GNAI2|GNAQ|GNB1|HSPA5|ITGB3|ITIH3|ITIH4|LGALS3BP|PFN1|PLG|PLEK|PPIA|PROS1|QSOX1|RAC1|RAP1A|RAP1B|SPARC|STXBP3|THBS1|TIMP1|TLN1|TMSB4X|CLEC3B|VCL|YWHAZ|WDR1|FERMT3|CD109
Reactome Gene Sets	Regulation of Insulin-like Growth Factor (IGF) transport and uptake by Insulin-like Growth Factor Binding Proteins (IGFBPs)	-29.3854	13.8673	AFP|AHSG|APLP2|APOB|APOE|SERPINC1|C3|C4A|CALU|CDH2|VCAN|F2|FN1|SERPIND1|TNC|IGFALS|IGFBP2|IGFBP4|IGFBP5|ITIH2|LAMB1|LAMC1|LGALS1|MFGE8|MMP2|NUCB1|P4HB|PLG|QSOX1|RCN1|TIMP1|HSP90B1|PDIA6|CKAP4|PRSS23
Reactome Gene Sets	Metabolism of RNA	-27.2513	5.00414	HNRNPA2B1|HNRNPK|HNRNPU|HSPA8|HSPB1|RPSA|HNRNPM|NCL|RPL10A|PCBP1|PCBP2|PSMA3|PSMA4|PSMA5|PSMA6|PSMA7|PSMB1|PSMB3|PSMC1|PSMC6|PSMD3|PSMD7|RPL3|RPL4|RPL5|RPL6|RPL7|RPL7A|RPL8|RPL9|RPL11|RPL12|RPL15|RPL17|RPL18|RPL19|RPL21|RPL22|RPL23A|RPL24|RPL27|RPL34|RPL35A|RPL37|RPLP0|RPLP1|RPS2|RPS3|RPS3A|RPS4X|RPS7|RPS9|RPS10|RPS11|RPS15A|RPS20|RPS23|RPS24|RPS25|RPS26|SRSF3|TRA2B|UBA52|YWHAB|YWHAZ|RPL14|PSMD6|…
Reactome Gene Sets	Post-translational protein phosphorylation	-25.1454	13.7573	AFP|AHSG|APLP2|APOB|APOE|SERPINC1|C3|C4A|CALU|CDH2|VCAN|FN1|SERPIND1|TNC|IGFBP4|IGFBP5|ITIH2|LAMB1|LAMC1|LGALS1|MFGE8|NUCB1|P4HB|QSOX1|RCN1|TIMP1|HSP90B1|PDIA6|CKAP4|PRSS23
Reactome Gene Sets	The citric acid (TCA) cycle and respiratory electron transport	-24.8224	10.0165	ACO2|ATP5F1A|ATP5F1B|ATP5F1C|ATP5PB|ATP5PO|BSG|COX5B|COX6B1|COX7C|CS|CYC1|DLST|ETFA|ETFB|ETFDH|IDH2|LDHA|LDHB|MDH2|NDUFA4|NDUFA6|NDUFS3|NDUFS4|PDHB|SDHB|UQCRC1|UQCRC2|VDAC1|SUCLG2|SUCLA2|MPC2|UQCRQ|MPC1|CYCS|NDUFA11
Reactome Gene Sets	Vesicle-mediated transport	-23.4358	4.63618	ACTG1|AP2B1|APOB|APOE|ARF6|CALM3|CALR|CAPZA1|CAPZB|CD36|SCARB2|CD59|CLTC|COL1A1|COL1A2|COL3A1|COL4A2|EGFR|HBA1|HSPA8|HSP90AA1|IGF2R|MYH9|MYO1C|PAFAH1B2|RAB1A|RAB5C|RAC1|RALA|SPARC|SPTAN1|STXBP3|SURF4|TFRC|HSP90B1|TSG101|UBA52|YWHAB|YWHAE|YWHAG|YWHAH|YWHAZ|TUBA1A|RAB7A|RAB11A|SNAP23|ARPC4|ARPC3|ACTR2|ARPC2|ACTR1A|TUBB4B|LMAN2|YWHAQ|TMED10|RAB35|COPG1|CHMP4A|TMED7|VPS28|RAB14|TUBB1|TXNDC5
Reactome Gene Sets	Integrin cell surface interactions	-21.7343	14.5665	BSG|CD44|CD47|COL1A1|COL1A2|COL3A1|COL4A2|COL5A1|COL5A2|COL6A1|COMP|FN1|HSPG2|TNC|ICAM1|ITGA1|ITGA2|ITGA3|ITGA4|ITGA5|ITGB1|ITGB3|THBS1|COL18A1|AGRN
Reactome Gene Sets	Degradation of the extracellular matrix	-21.5465	10.6128	A2M|BMP1|BSG|CAPN5|CAPN1|CD44|COL1A1|COL1A2|COL3A1|COL4A2|COL5A1|COL5A2|COL6A1|COL11A1|COL12A1|CTSD|DCN|FN1|HSPG2|LAMB1|LAMC1|MMP2|MMP14|NID1|PLG|TIMP1|TIMP2|COL14A1|NCSTN|COL18A1
Reactome Gene Sets	Signaling by Receptor Tyrosine Kinases	-19.0969	4.753	ACTG1|AP2B1|APOE|ARF6|CALM3|CAV1|CLTC|COL1A1|COL1A2|COL3A1|COL4A2|COL5A1|COL5A2|COL6A1|COL11A1|CTNNA1|CTNND1|EGFR|F3|FN1|HGFAC|HSPB1|HSP90AA1|ITGA2|ITGA3|ITGB1|ITGB3|JUP|KRAS|LAMA4|LAMB1|LAMC1|MST1|HNRNPM|NRAS|PDGFRB|PLG|RAC1|RALA|RAP1A|RAP1B|SPARC|THBS1|UBA52|YES1|YWHAB|NRP1|NCKAP1|NCSTN|PDGFD
Reactome Gene Sets	ECM proteoglycans	-19.0291	14.3365	COL1A1|COL1A2|COL3A1|COL4A2|COL5A1|COL5A2|COL6A1|COMP|VCAN|DCN|FN1|HSPG2|TNC|ITGA2|ITGB1|ITGB3|LAMA4|LAMB1|LAMC1|NCAM1|SPARC|AGRN
Reactome Gene Sets	Non-integrin membrane-ECM interactions	-18.9025	16.7886	ACTN1|COL1A1|COL1A2|COL3A1|COL4A2|COL5A1|COL5A2|COL11A1|FN1|HSPG2|TNC|ITGA2|ITGB1|ITGB3|LAMA4|LAMB1|LAMC1|THBS1|NTN4|AGRN
Reactome Gene Sets	Cellular response to chemical stress	-17.6604	8.66709	CAT|COX5B|COX6B1|COX7C|GPX3|HBA1|NDUFA4|P4HB|PRDX1|PSMA3|PSMA4|PSMA5|PSMA6|PSMA7|PSMB1|PSMB3|PSMC1|PSMC6|PSMD3|PSMD7|SOD2|PRDX2|UBA52|PRDX6|PSMD6|PRDX3|PRDX5|CYCS
Reactome Gene Sets	Signaling by Interleukins	-17.4718	4.82398	ANXA1|ANXA2|CAPZA1|CD36|COL1A2|F13A1|FN1|HMGB1|HNRNPA2B1|HSPA8|HSPA9|HSP90AA1|ICAM1|IL1RAP|ITGB1|MMP2|MSN|P4HB|PPIA|PSMA3|PSMA4|PSMA5|PSMA6|PSMA7|PSMB1|PSMB3|PSMC1|PSMC6|PSMD3|PSMD7|RALA|RAP1B|RPLP0|SOD2|TCP1|TIMP1|HSP90B1|UBA52|UBE2N|UBE2V1|VIM|YES1|YWHAZ|H3C1|PSMD6
Reactome Gene Sets	Signaling by MET	-17.341	13.1652	ARF6|COL1A1|COL1A2|COL3A1|COL5A1|COL5A2|COL11A1|FN1|HGFAC|ITGA2|ITGA3|ITGB1|KRAS|LAMA4|LAMB1|LAMC1|NRAS|RAC1|RAP1A|RAP1B|UBA52
Reactome Gene Sets	Membrane Trafficking	-16.8806	4.06209	ACTG1|AP2B1|APOB|ARF6|CALM3|CAPZA1|CAPZB|SCARB2|CD59|CLTC|EGFR|HSPA8|IGF2R|MYH9|MYO1C|PAFAH1B2|RAB1A|RAB5C|RAC1|RALA|SPTAN1|STXBP3|SURF4|TFRC|TSG101|UBA52|YWHAB|YWHAE|YWHAG|YWHAH|YWHAZ|TUBA1A|RAB7A|RAB11A|SNAP23|ARPC4|ARPC3|ACTR2|ARPC2|ACTR1A|TUBB4B|LMAN2|YWHAQ|TMED10|RAB35|COPG1|CHMP4A|TMED7|VPS28|RAB14|TUBB1|TXNDC5
Reactome Gene Sets	Signaling by Rho GTPases	-16.8161	3.85282	ACTG1|ACTN1|ALDH3A2|ARHGDIA|CALM3|CAPZB|CAV1|CLTC|CTNNA1|FLNA|FLOT2|HSP90AA1|HSP90AB1|HSPE1|ITGB1|JUP|MCAM|MYH9|MYL6|NDUFS3|PFN1|ABCD3|RAC1|TRA2B|SHMT2|SPTAN1|TFRC|VCP|VIM|YWHAB|YWHAE|YWHAG|YWHAH|YWHAZ|TUBA1A|RAB7A|H3C1|H4C1|SNAP23|IQGAP1|ARPC4|ARPC3|ACTR2|ARPC2|FARP1|TUBB4B|BASP1|CCT2|NCKAP1|CKAP4|YWHAQ|RRAS2|DOCK10|TUBB1|FMNL3
Reactome Gene Sets	L1CAM interactions	-16.7079	9.98848	ACTG1|AP2B1|ALCAM|CLTC|EGFR|HSPA8|ITGA1|ITGA2|ITGA5|ITGB1|ITGB3|LAMB1|LAMC1|MSN|NCAM1|RAC1|RDX|SDCBP|SPTAN1|EZR|TUBA1A|NRP1|TUBB4B|TUBB1
Reactome Gene Sets	Adaptive Immune System	-16.6202	3.69986	AP2B1|B2M|C3|CALM3|CALR|CAPZA1|CAPZB|CD36|CD81|CLTC|COL1A1|COL1A2|COL3A1|CTSD|PDIA3|HLA-A|HMGB1|HSPA5|ICAM1|ITGA4|ITGB1|KRAS|NRAS|PPIA|PSMA3|PSMA4|PSMA5|PSMA6|PSMA7|PSMB1|PSMB3|PSMC1|PSMC6|PSMD3|PSMD7|PVR|NECTIN2|RAC1|RAP1A|RAP1B|UBA52|UBA1|UBE2L3|UBE2N|UBE2V1|YES1|YWHAB|YWHAZ|TUBA1A|RAB7A|SNAP23|PSMD6|ACTR1A|TUBB4B|ICOSLG|SEC61G|TUBB1
Reactome Gene Sets	MET promotes cell motility	-16.3915	19.3273	COL1A1|COL1A2|COL3A1|COL5A1|COL5A2|COL11A1|FN1|ITGA2|ITGA3|ITGB1|LAMA4|LAMB1|LAMC1|RAC1|RAP1A|RAP1B
Reactome Gene Sets	Signaling by Rho GTPases, Miro GTPases and RHOBTB3	-16.3892	3.76756	ACTG1|ACTN1|ALDH3A2|ARHGDIA|CALM3|CAPZB|CAV1|CLTC|CTNNA1|FLNA|FLOT2|HSP90AA1|HSP90AB1|HSPE1|ITGB1|JUP|MCAM|MYH9|MYL6|NDUFS3|PFN1|ABCD3|RAC1|TRA2B|SHMT2|SPTAN1|TFRC|VCP|VIM|YWHAB|YWHAE|YWHAG|YWHAH|YWHAZ|TUBA1A|RAB7A|H3C1|H4C1|SNAP23|IQGAP1|ARPC4|ARPC3|ACTR2|ARPC2|FARP1|TUBB4B|BASP1|CCT2|NCKAP1|CKAP4|YWHAQ|RRAS2|DOCK10|TUBB1|FMNL3
Reactome Gene Sets	Programmed Cell Death	-16.3246	7.07518	FLOT2|H1-0|H1-5|HMGB1|HSP90AA1|PSMA3|PSMA4|PSMA5|PSMA6|PSMA7|PSMB1|PSMB3|PSMC1|PSMC6|PSMD3|PSMD7|SDCBP|SPTAN1|UBA52|VIM|YWHAB|YWHAE|YWHAG|YWHAH|YWHAZ|PSMD6|PDCD6IP|YWHAQ|CHMP4A|CYCS
Reactome Gene Sets	ER-Phagosome pathway	-16.0726	11.5561	B2M|CALR|CD36|PDIA3|HLA-A|HMGB1|PSMA3|PSMA4|PSMA5|PSMA6|PSMA7|PSMB1|PSMB3|PSMC1|PSMC6|PSMD3|PSMD7|UBA52|SNAP23|PSMD6|SEC61G
Reactome Gene Sets	Translocation of SLC2A4 (GLUT4) to the plasma membrane	-15.6833	13.0694	ACTG1|CALM3|MYH9|MYO1C|RAC1|RALA|STXBP3|YWHAB|YWHAE|YWHAG|YWHAH|YWHAZ|TUBA1A|RAB11A|SNAP23|TUBB4B|YWHAQ|RAB14|TUBB1
Reactome Gene Sets	RAF/MAP kinase cascade	-15.3528	5.83702	ACTG1|ACTN2|CALM3|EGFR|FN1|ITGB3|KRAS|NCAM1|NRAS|PEBP1|PDGFRB|PHB1|PSMA3|PSMA4|PSMA5|PSMA6|PSMA7|PSMB1|PSMB3|PSMC1|PSMC6|PSMD3|PSMD7|RAP1A|RAP1B|SPTAN1|TLN1|UBA52|VCL|YWHAB|IQGAP1|PSMD6|GOLGA7
Reactome Gene Sets	MAPK1/MAPK3 signaling	-15.0792	5.71456	ACTG1|ACTN2|CALM3|EGFR|FN1|ITGB3|KRAS|NCAM1|NRAS|PEBP1|PDGFRB|PHB1|PSMA3|PSMA4|PSMA5|PSMA6|PSMA7|PSMB1|PSMB3|PSMC1|PSMC6|PSMD3|PSMD7|RAP1A|RAP1B|SPTAN1|TLN1|UBA52|VCL|YWHAB|IQGAP1|PSMD6|GOLGA7
Reactome Gene Sets	MAPK family signaling cascades	-15.0263	5.33359	ACTG1|ACTN2|CALM3|EGFR|FN1|HSPB1|ITGB3|KRAS|NCAM1|NRAS|PEBP1|PDGFRB|PHB1|PSMA3|PSMA4|PSMA5|PSMA6|PSMA7|PSMB1|PSMB3|PSMC1|PSMC6|PSMD3|PSMD7|RAC1|RAP1A|RAP1B|SPTAN1|TLN1|UBA52|VCL|YWHAB|IQGAP1|PSMD6|GOLGA7
Reactome Gene Sets	Cytokine Signaling in Immune system	-14.7112	3.60191	ANXA1|ANXA2|B2M|CAPZA1|CD36|CD44|COL1A2|F13A1|FLNA|FN1|HLA-A|HMGB1|HNRNPA2B1|HSPA8|HSPA9|HSP90AA1|ICAM1|IL1RAP|ITGB1|KRAS|MMP2|MSN|NCAM1|NRAS|P4HB|PPIA|PSMA3|PSMA4|PSMA5|PSMA6|PSMA7|PSMB1|PSMB3|PSMC1|PSMC6|PSMD3|PSMD7|RALA|RAP1B|RPLP0|SOD2|TCP1|TIMP1|HSP90B1|UBA52|UBE2N|UBE2V1|VIM|YES1|YWHAZ|H3C1|PSMD6
Reactome Gene Sets	Formation of the ternary complex, and subsequently, the 43S complex	-14.6299	15.5376	RPSA|RPS2|RPS3|RPS3A|RPS4X|RPS7|RPS9|RPS10|RPS11|RPS15A|RPS20|RPS23|RPS24|RPS25|RPS26|EIF3L
Reactome Gene Sets	Antigen processing-Cross presentation	-14.62	9.90525	B2M|CALR|CD36|PDIA3|HLA-A|HMGB1|PSMA3|PSMA4|PSMA5|PSMA6|PSMA7|PSMB1|PSMB3|PSMC1|PSMC6|PSMD3|PSMD7|UBA52|SNAP23|PSMD6|SEC61G
Reactome Gene Sets	MET activates PTK2 signaling	-14.1461	21.4614	COL1A1|COL1A2|COL3A1|COL5A1|COL5A2|COL11A1|FN1|ITGA2|ITGA3|ITGB1|LAMA4|LAMB1|LAMC1
Reactome Gene Sets	Respiratory electron transport, ATP synthesis by chemiosmotic coupling, and heat production by uncoupling proteins.	-13.9126	8.57935	ATP5F1A|ATP5F1B|ATP5F1C|ATP5PB|ATP5PO|COX5B|COX6B1|COX7C|CYC1|ETFA|ETFB|ETFDH|NDUFA4|NDUFA6|NDUFS3|NDUFS4|SDHB|UQCRC1|UQCRC2|UQCRQ|CYCS|NDUFA11
Reactome Gene Sets	The role of GTSE1 in G2/M progression after G2 checkpoint	-13.8814	11.5776	HSP90AA1|HSP90AB1|PSMA3|PSMA4|PSMA5|PSMA6|PSMA7|PSMB1|PSMB3|PSMC1|PSMC6|PSMD3|PSMD7|UBA52|TUBA1A|PSMD6|TUBB4B|TUBB1
Reactome Gene Sets	Transport of small molecules	-13.7685	3.4648	A2M|ACO1|AP2B1|SLC25A4|SLC25A5|APOA4|APOB|APOD|APOE|ATP1A1|ATP1B1|ATP1B3|ATP2B4|BMP1|BSG|CALM3|CLTC|GNAS|GNB1|HBA1|HDLBP|P4HB|PHB1|PSMA3|PSMA4|PSMA5|PSMA6|PSMA7|PSMB1|PSMB3|PSMC1|PSMC6|PSMD3|PSMD7|ABCD3|SLC2A1|SLC2A3|SLC3A2|TFRC|UBA52|VCP|VDAC1|VDAC3|RAB11A|PSMD6|ABCA10|PHB2|ATP11B|ANGPTL3|SLC38A2|SLC25A18
Reactome Gene Sets	Translation initiation complex formation	-13.6396	13.6624	RPSA|RPS2|RPS3|RPS3A|RPS4X|RPS7|RPS9|RPS10|RPS11|RPS15A|RPS20|RPS23|RPS24|RPS25|RPS26|EIF3L
Reactome Gene Sets	Ribosomal scanning and start codon recognition	-13.6396	13.6624	RPSA|RPS2|RPS3|RPS3A|RPS4X|RPS7|RPS9|RPS10|RPS11|RPS15A|RPS20|RPS23|RPS24|RPS25|RPS26|EIF3L
Reactome Gene Sets	Activation of the mRNA upon binding of the cap-binding complex and eIFs, and subsequent binding to 43S	-13.5103	13.4308	RPSA|RPS2|RPS3|RPS3A|RPS4X|RPS7|RPS9|RPS10|RPS11|RPS15A|RPS20|RPS23|RPS24|RPS25|RPS26|EIF3L
Reactome Gene Sets	Apoptosis	-13.4174	6.87864	H1-0|H1-5|HMGB1|PSMA3|PSMA4|PSMA5|PSMA6|PSMA7|PSMB1|PSMB3|PSMC1|PSMC6|PSMD3|PSMD7|SPTAN1|UBA52|VIM|YWHAB|YWHAE|YWHAG|YWHAH|YWHAZ|PSMD6|YWHAQ|CYCS
Reactome Gene Sets	Diseases of signal transduction by growth factor receptors and second messengers	-13.3729	4.34641	ACTG1|ATIC|CALM3|CLTC|EGFR|FN1|HSP90AA1|ITGB3|KRAS|MSN|MYH9|NRAS|PEBP1|PDGFRB|PHB1|PSMA3|PSMA4|PSMA5|PSMA6|PSMA7|PSMB1|PSMB3|PSMC1|PSMC6|PSMD3|PSMD7|RAC1|RAP1A|RAP1B|TLN1|UBA52|VCL|VCP|YES1|YWHAB|IQGAP1|PSMD6|NCSTN
Reactome Gene Sets	Syndecan interactions	-13.2643	22.0117	ACTN1|COL1A1|COL1A2|COL3A1|COL5A1|COL5A2|FN1|TNC|ITGA2|ITGB1|ITGB3|THBS1
Reactome Gene Sets	Cell surface interactions at the vascular wall	-13.2052	7.95312	APOB|ATP1B1|ATP1B3|BSG|CAV1|CD44|CD47|COL1A1|COL1A2|F2|FN1|ITGA3|ITGA4|ITGA5|ITGB1|ITGB3|KRAS|NRAS|PPIA|PROS1|SLC3A2|YES1
Reactome Gene Sets	Pyruvate metabolism and Citric Acid (TCA) cycle	-12.7445	13.5072	ACO2|BSG|CS|DLST|IDH2|LDHA|LDHB|MDH2|PDHB|SDHB|VDAC1|SUCLG2|SUCLA2|MPC2|MPC1
Reactome Gene Sets	Host Interactions of HIV factors	-12.6863	8.00039	AP2B1|SLC25A4|SLC25A5|B2M|HLA-A|PPIA|PSMA3|PSMA4|PSMA5|PSMA6|PSMA7|PSMB1|PSMB3|PSMC1|PSMC6|PSMD3|PSMD7|RAC1|UBA52|BANF1|PSMD6
Reactome Gene Sets	Collagen formation	-12.622	9.90525	BMP1|SERPINH1|COL1A1|COL1A2|COL3A1|COL4A2|COL5A1|COL5A2|COL6A1|COL11A1|COL12A1|LOXL2|P4HB|PCOLCE|PPIB|COL14A1|PXDN|COL18A1
Reactome Gene Sets	AUF1 (hnRNP D0) binds and destabilizes mRNA	-12.6171	13.266	HSPA8|HSPB1|PSMA3|PSMA4|PSMA5|PSMA6|PSMA7|PSMB1|PSMB3|PSMC1|PSMC6|PSMD3|PSMD7|UBA52|PSMD6
Reactome Gene Sets	Laminin interactions	-12.5915	19.8105	COL4A2|HSPG2|ITGA1|ITGA2|ITGA3|ITGB1|LAMA4|LAMB1|LAMC1|NID1|NID2|COL18A1
Reactome Gene Sets	Collagen biosynthesis and modifying enzymes	-12.5647	11.8272	BMP1|SERPINH1|COL1A1|COL1A2|COL3A1|COL4A2|COL5A1|COL5A2|COL6A1|COL11A1|COL12A1|P4HB|PCOLCE|PPIB|COL14A1|COL18A1
Reactome Gene Sets	Signaling by moderate kinase activity BRAF mutants	-12.5243	14.7525	ACTG1|CALM3|FN1|ITGB3|KRAS|NRAS|PEBP1|PHB1|RAP1A|RAP1B|TLN1|VCL|YWHAB|IQGAP1
Reactome Gene Sets	Signaling by RAS mutants	-12.5243	14.7525	ACTG1|CALM3|FN1|ITGB3|KRAS|NRAS|PEBP1|PHB1|RAP1A|RAP1B|TLN1|VCL|YWHAB|IQGAP1
Reactome Gene Sets	Paradoxical activation of RAF signaling by kinase inactive BRAF	-12.5243	14.7525	ACTG1|CALM3|FN1|ITGB3|KRAS|NRAS|PEBP1|PHB1|RAP1A|RAP1B|TLN1|VCL|YWHAB|IQGAP1
Reactome Gene Sets	Signaling downstream of RAS mutants	-12.5243	14.7525	ACTG1|CALM3|FN1|ITGB3|KRAS|NRAS|PEBP1|PHB1|RAP1A|RAP1B|TLN1|VCL|YWHAB|IQGAP1
Reactome Gene Sets	Metabolism of carbohydrates	-12.3089	5.03657	ALDH1A1|ALDOA|CALM3|CD44|VCAN|CSPG4|DCN|ENO1|FBP1|G6PD|GBE1|GOT2|HSPG2|MDH1|MDH2|PC|PGK1|PGM1|PKM|PYGL|SLC2A1|SLC25A1|TPI1|UBA52|UGP2|SLC25A11|GPC6|SLC25A13|AKR1A1|AGRN
Reactome Gene Sets	Downstream signaling events of B Cell Receptor (BCR)	-12.1349	10.1439	CALM3|KRAS|NRAS|PPIA|PSMA3|PSMA4|PSMA5|PSMA6|PSMA7|PSMB1|PSMB3|PSMC1|PSMC6|PSMD3|PSMD7|UBA52|PSMD6
Reactome Gene Sets	Assembly of collagen fibrils and other multimeric structures	-12.0201	12.1786	BMP1|COL1A1|COL1A2|COL3A1|COL4A2|COL5A1|COL5A2|COL6A1|COL11A1|COL12A1|LOXL2|PCOLCE|COL14A1|PXDN|COL18A1
Reactome Gene Sets	Gluconeogenesis	-11.8214	17.4798	ALDOA|ENO1|FBP1|GOT2|MDH1|MDH2|PC|PGK1|SLC25A1|TPI1|SLC25A11|SLC25A13
Reactome Gene Sets	Regulation of mRNA stability by proteins that bind AU-rich elements	-11.6971	9.56757	HSPA8|HSPB1|PSMA3|PSMA4|PSMA5|PSMA6|PSMA7|PSMB1|PSMB3|PSMC1|PSMC6|PSMD3|PSMD7|UBA52|YWHAB|YWHAZ|PSMD6
Reactome Gene Sets	HIV Infection	-11.6275	5.50291	AP2B1|SLC25A4|SLC25A5|B2M|FEN1|HLA-A|PPIA|PSMA3|PSMA4|PSMA5|PSMA6|PSMA7|PSMB1|PSMB3|PSMC1|PSMC6|PSMD3|PSMD7|RAC1|TSG101|UBA52|BANF1|PSMD6|PDCD6IP|CHMP4A|VPS28
Reactome Gene Sets	Negative regulation of NOTCH4 signaling	-11.603	12.8401	PSMA3|PSMA4|PSMA5|PSMA6|PSMA7|PSMB1|PSMB3|PSMC1|PSMC6|PSMD3|PSMD7|UBA52|YWHAZ|PSMD6
Reactome Gene Sets	Hedgehog ligand biogenesis	-11.5841	11.4291	P4HB|PSMA3|PSMA4|PSMA5|PSMA6|PSMA7|PSMB1|PSMB3|PSMC1|PSMC6|PSMD3|PSMD7|UBA52|VCP|PSMD6
Reactome Gene Sets	Signaling by high-kinase activity BRAF mutants	-11.479	16.5087	ACTG1|FN1|ITGB3|KRAS|NRAS|PEBP1|RAP1A|RAP1B|TLN1|VCL|YWHAB|IQGAP1
Reactome Gene Sets	PCP/CE pathway	-11.368	9.15159	AP2B1|CLTC|PFN1|PSMA3|PSMA4|PSMA5|PSMA6|PSMA7|PSMB1|PSMB3|PSMC1|PSMC6|PSMD3|PSMD7|RAC1|UBA52|PSMD6
Reactome Gene Sets	Hh mutants are degraded by ERAD	-11.3666	12.3816	PSMA3|PSMA4|PSMA5|PSMA6|PSMA7|PSMB1|PSMB3|PSMC1|PSMC6|PSMD3|PSMD7|UBA52|VCP|PSMD6
Reactome Gene Sets	Regulation of RAS by GAPs	-11.278	10.9249	KRAS|NRAS|PSMA3|PSMA4|PSMA5|PSMA6|PSMA7|PSMB1|PSMB3|PSMC1|PSMC6|PSMD3|PSMD7|UBA52|PSMD6
Reactome Gene Sets	Cytoprotection by HMOX1	-11.1187	7.5887	COX5B|COX6B1|COX7C|HBA1|NDUFA4|PSMA3|PSMA4|PSMA5|PSMA6|PSMA7|PSMB1|PSMB3|PSMC1|PSMC6|PSMD3|PSMD7|UBA52|PSMD6|CYCS
Reactome Gene Sets	Signaling by NOTCH4	-11.1163	9.66365	ACTA2|PSMA3|PSMA4|PSMA5|PSMA6|PSMA7|PSMB1|PSMB3|PSMC1|PSMC6|PSMD3|PSMD7|UBA52|YWHAZ|PSMD6|NCSTN
Reactome Gene Sets	Hh mutants abrogate ligand secretion	-11.0308	11.752	PSMA3|PSMA4|PSMA5|PSMA6|PSMA7|PSMB1|PSMB3|PSMC1|PSMC6|PSMD3|PSMD7|UBA52|VCP|PSMD6
Reactome Gene Sets	MAP2K and MAPK activation	-10.8613	14.8579	ACTG1|FN1|ITGB3|KRAS|NRAS|PEBP1|RAP1A|RAP1B|TLN1|VCL|YWHAB|IQGAP1
Reactome Gene Sets	Regulation of activated PAK-2p34 by proteasome mediated degradation	-10.835	12.8768	PSMA3|PSMA4|PSMA5|PSMA6|PSMA7|PSMB1|PSMB3|PSMC1|PSMC6|PSMD3|PSMD7|UBA52|PSMD6
Reactome Gene Sets	Defective CFTR causes cystic fibrosis	-10.8183	11.3667	PSMA3|PSMA4|PSMA5|PSMA6|PSMA7|PSMB1|PSMB3|PSMC1|PSMC6|PSMD3|PSMD7|UBA52|VCP|PSMD6
Reactome Gene Sets	Beta-catenin independent WNT signaling	-10.749	6.78442	AP2B1|CALM3|CLTC|GNB1|KRAS|PFN1|PSMA3|PSMA4|PSMA5|PSMA6|PSMA7|PSMB1|PSMB3|PSMC1|PSMC6|PSMD3|PSMD7|RAC1|UBA52|PSMD6
Reactome Gene Sets	Protein localization	-10.7351	6.38068	ACAA1|ACO2|ALDH3A2|SLC25A4|ATP5F1A|ATP5F1B|CAT|CS|CYB5A|CYC1|HSD17B4|HSPA9|HSPD1|OTC|ABCD3|SCP2|UBA52|VDAC1|SLC25A13|SEC61G|DECR2
Reactome Gene Sets	Regulation of ornithine decarboxylase (ODC)	-10.7152	12.6243	NQO1|PSMA3|PSMA4|PSMA5|PSMA6|PSMA7|PSMB1|PSMB3|PSMC1|PSMC6|PSMD3|PSMD7|PSMD6
Reactome Gene Sets	Vpu mediated degradation of CD4	-10.5983	12.3816	PSMA3|PSMA4|PSMA5|PSMA6|PSMA7|PSMB1|PSMB3|PSMC1|PSMC6|PSMD3|PSMD7|UBA52|PSMD6
Reactome Gene Sets	Autodegradation of the E3 ubiquitin ligase COP1	-10.5983	12.3816	PSMA3|PSMA4|PSMA5|PSMA6|PSMA7|PSMB1|PSMB3|PSMC1|PSMC6|PSMD3|PSMD7|UBA52|PSMD6
Reactome Gene Sets	Ubiquitin Mediated Degradation of Phosphorylated Cdc25A	-10.5983	12.3816	PSMA3|PSMA4|PSMA5|PSMA6|PSMA7|PSMB1|PSMB3|PSMC1|PSMC6|PSMD3|PSMD7|UBA52|PSMD6
Reactome Gene Sets	p53-Independent DNA Damage Response	-10.5983	12.3816	PSMA3|PSMA4|PSMA5|PSMA6|PSMA7|PSMB1|PSMB3|PSMC1|PSMC6|PSMD3|PSMD7|UBA52|PSMD6
Reactome Gene Sets	p53-Independent G1/S DNA damage checkpoint	-10.5983	12.3816	PSMA3|PSMA4|PSMA5|PSMA6|PSMA7|PSMB1|PSMB3|PSMC1|PSMC6|PSMD3|PSMD7|UBA52|PSMD6
Reactome Gene Sets	Ubiquitin-dependent degradation of Cyclin D	-10.5983	12.3816	PSMA3|PSMA4|PSMA5|PSMA6|PSMA7|PSMB1|PSMB3|PSMC1|PSMC6|PSMD3|PSMD7|UBA52|PSMD6
Reactome Gene Sets	Binding and Uptake of Ligands by Scavenger Receptors	-10.5807	14.1504	APOB|APOE|CALR|CD36|COL1A1|COL1A2|COL3A1|COL4A2|HBA1|HSP90AA1|SPARC|HSP90B1
Reactome Gene Sets	Respiratory electron transport	-10.5459	8.17423	COX5B|COX6B1|COX7C|CYC1|ETFA|ETFB|ETFDH|NDUFA4|NDUFA6|NDUFS3|NDUFS4|SDHB|UQCRC1|UQCRC2|UQCRQ|CYCS|NDUFA11
Reactome Gene Sets	Interleukin-1 signaling	-10.5459	8.17423	HMGB1|IL1RAP|PSMA3|PSMA4|PSMA5|PSMA6|PSMA7|PSMB1|PSMB3|PSMC1|PSMC6|PSMD3|PSMD7|UBA52|UBE2N|UBE2V1|PSMD6
Reactome Gene Sets	G2/M Checkpoints	-10.532	6.22785	PSMA3|PSMA4|PSMA5|PSMA6|PSMA7|PSMB1|PSMB3|PSMC1|PSMC6|PSMD3|PSMD7|UBA52|UBE2N|YWHAB|YWHAE|YWHAG|YWHAH|YWHAZ|H4C1|PSMD6|YWHAQ
Reactome Gene Sets	Collagen degradation	-10.5149	10.8339	COL1A1|COL1A2|COL3A1|COL4A2|COL5A1|COL5A2|COL6A1|COL11A1|COL12A1|CTSD|MMP2|MMP14|COL14A1|COL18A1
Reactome Gene Sets	Fc epsilon receptor (FCERI) signaling	-10.5106	7.02238	CALM3|KRAS|NRAS|PSMA3|PSMA4|PSMA5|PSMA6|PSMA7|PSMB1|PSMB3|PSMC1|PSMC6|PSMD3|PSMD7|RAC1|UBA52|UBE2N|UBE2V1|PSMD6
Reactome Gene Sets	Regulation of Apoptosis	-10.4841	12.1479	PSMA3|PSMA4|PSMA5|PSMA6|PSMA7|PSMB1|PSMB3|PSMC1|PSMC6|PSMD3|PSMD7|UBA52|PSMD6
Reactome Gene Sets	Signaling by RAF1 mutants	-10.4466	13.8213	ACTG1|CALM3|FN1|ITGB3|KRAS|NRAS|RAP1A|RAP1B|TLN1|VCL|YWHAB|IQGAP1
Reactome Gene Sets	Vif-mediated degradation of APOBEC3G	-10.3725	11.923	PSMA3|PSMA4|PSMA5|PSMA6|PSMA7|PSMB1|PSMB3|PSMC1|PSMC6|PSMD3|PSMD7|UBA52|PSMD6
Reactome Gene Sets	FBXL7 down-regulates AURKA during mitotic entry and in early mitosis	-10.3725	11.923	PSMA3|PSMA4|PSMA5|PSMA6|PSMA7|PSMB1|PSMB3|PSMC1|PSMC6|PSMD3|PSMD7|UBA52|PSMD6
Reactome Gene Sets	SCF-beta-TrCP mediated degradation of Emi1	-10.2634	11.7062	PSMA3|PSMA4|PSMA5|PSMA6|PSMA7|PSMB1|PSMB3|PSMC1|PSMC6|PSMD3|PSMD7|UBA52|PSMD6
Reactome Gene Sets	Degradation of AXIN	-10.2634	11.7062	PSMA3|PSMA4|PSMA5|PSMA6|PSMA7|PSMB1|PSMB3|PSMC1|PSMC6|PSMD3|PSMD7|UBA52|PSMD6
Reactome Gene Sets	Regulation of RUNX3 expression and activity	-10.2634	11.7062	PSMA3|PSMA4|PSMA5|PSMA6|PSMA7|PSMB1|PSMB3|PSMC1|PSMC6|PSMD3|PSMD7|UBA52|PSMD6
Reactome Gene Sets	RHO GTPase cycle	-10.2569	3.75032	ACTG1|ACTN1|ALDH3A2|ARHGDIA|CAPZB|CAV1|CLTC|FLOT2|HSP90AA1|HSP90AB1|HSPE1|ITGB1|JUP|MCAM|NDUFS3|ABCD3|RAC1|TRA2B|SHMT2|SPTAN1|TFRC|VCP|VIM|RAB7A|SNAP23|IQGAP1|FARP1|BASP1|CCT2|NCKAP1|CKAP4|RRAS2|DOCK10|FMNL3
Reactome Gene Sets	Degradation of DVL	-10.0523	11.2955	PSMA3|PSMA4|PSMA5|PSMA6|PSMA7|PSMB1|PSMB3|PSMC1|PSMC6|PSMD3|PSMD7|UBA52|PSMD6
Reactome Gene Sets	Stabilization of p53	-10.0523	11.2955	PSMA3|PSMA4|PSMA5|PSMA6|PSMA7|PSMB1|PSMB3|PSMC1|PSMC6|PSMD3|PSMD7|UBA52|PSMD6
Reactome Gene Sets	ROS sensing by NFE2L2	-10.0523	11.2955	PSMA3|PSMA4|PSMA5|PSMA6|PSMA7|PSMB1|PSMB3|PSMC1|PSMC6|PSMD3|PSMD7|UBA52|PSMD6
Reactome Gene Sets	FCERI mediated NF-kB activation	-10.0395	9.05968	PSMA3|PSMA4|PSMA5|PSMA6|PSMA7|PSMB1|PSMB3|PSMC1|PSMC6|PSMD3|PSMD7|UBA52|UBE2N|UBE2V1|PSMD6
Reactome Gene Sets	Muscle contraction	-9.97916	5.53085	ACTA2|ACTN2|ANXA1|ANXA2|ANXA6|ATP1A1|ATP1B1|ATP1B3|ATP2B4|CALM3|DES|ITGA1|MYH6|MYL2|MYL3|MYL6|TLN1|TNNI3|TNNT2|TPM1|VCL|VIM
Reactome Gene Sets	CDT1 association with the CDC6:ORC:origin complex	-9.95012	11.1007	PSMA3|PSMA4|PSMA5|PSMA6|PSMA7|PSMB1|PSMB3|PSMC1|PSMC6|PSMD3|PSMD7|UBA52|PSMD6
Reactome Gene Sets	Signaling by the B Cell Receptor (BCR)	-9.949	7.51737	CALM3|KRAS|NRAS|PPIA|PSMA3|PSMA4|PSMA5|PSMA6|PSMA7|PSMB1|PSMB3|PSMC1|PSMC6|PSMD3|PSMD7|UBA52|PSMD6
Reactome Gene Sets	Interleukin-12 signaling	-9.94628	12.645	ANXA2|CAPZA1|HNRNPA2B1|HSPA9|MSN|P4HB|PPIA|RALA|RAP1B|RPLP0|SOD2|TCP1
Reactome Gene Sets	Regulation of Complement cascade	-9.94628	12.645	C1R|C1S|C3|C4A|C5|C7|C8B|C9|CD59|CD81|F2|PROS1
Reactome Gene Sets	Hedgehog 'off' state	-9.88629	7.45085	GNAS|PSMA3|PSMA4|PSMA5|PSMA6|PSMA7|PSMB1|PSMB3|PSMC1|PSMC6|PSMD3|PSMD7|UBA52|TUBA1A|PSMD6|TUBB4B|TUBB1
Reactome Gene Sets	Cell-Cell communication	-9.87327	6.91064	ACTG1|ACTN1|ACTN2|CD47|CDH2|CDH6|CDH11|CTNNA1|CTNND1|FLNA|FLNC|ITGB1|JUP|PVR|NECTIN2|RSU1|SPTAN1|IQGAP1
Reactome Gene Sets	Metabolism of polyamines	-9.85005	10.9126	NQO1|PSMA3|PSMA4|PSMA5|PSMA6|PSMA7|PSMB1|PSMB3|PSMC1|PSMC6|PSMD3|PSMD7|PSMD6
Reactome Gene Sets	NIK-->noncanonical NF-kB signaling	-9.85005	10.9126	PSMA3|PSMA4|PSMA5|PSMA6|PSMA7|PSMB1|PSMB3|PSMC1|PSMC6|PSMD3|PSMD7|UBA52|PSMD6
Reactome Gene Sets	Gene and protein expression by JAK-STAT signaling after Interleukin-12 stimulation	-9.81627	14.3365	ANXA2|CAPZA1|HNRNPA2B1|HSPA9|MSN|PPIA|RALA|RAP1B|RPLP0|SOD2|TCP1
Reactome Gene Sets	SCF(Skp2)-mediated degradation of p27/p21	-9.75202	10.7307	PSMA3|PSMA4|PSMA5|PSMA6|PSMA7|PSMB1|PSMB3|PSMC1|PSMC6|PSMD3|PSMD7|UBA52|PSMD6
Reactome Gene Sets	Dectin-1 mediated noncanonical NF-kB signaling	-9.75202	10.7307	PSMA3|PSMA4|PSMA5|PSMA6|PSMA7|PSMB1|PSMB3|PSMC1|PSMC6|PSMD3|PSMD7|UBA52|PSMD6
Reactome Gene Sets	Degradation of GLI1 by the proteasome	-9.75202	10.7307	PSMA3|PSMA4|PSMA5|PSMA6|PSMA7|PSMB1|PSMB3|PSMC1|PSMC6|PSMD3|PSMD7|UBA52|PSMD6
Reactome Gene Sets	Degradation of GLI2 by the proteasome	-9.75202	10.7307	PSMA3|PSMA4|PSMA5|PSMA6|PSMA7|PSMB1|PSMB3|PSMC1|PSMC6|PSMD3|PSMD7|UBA52|PSMD6
Reactome Gene Sets	GLI3 is processed to GLI3R by the proteasome	-9.75202	10.7307	PSMA3|PSMA4|PSMA5|PSMA6|PSMA7|PSMB1|PSMB3|PSMC1|PSMC6|PSMD3|PSMD7|UBA52|PSMD6
Reactome Gene Sets	Cross-presentation of soluble exogenous antigens (endosomes)	-9.71532	12.1289	PSMA3|PSMA4|PSMA5|PSMA6|PSMA7|PSMB1|PSMB3|PSMC1|PSMC6|PSMD3|PSMD7|PSMD6
Reactome Gene Sets	Signaling by Hedgehog	-9.6958	6.31543	GNAS|P4HB|PSMA3|PSMA4|PSMA5|PSMA6|PSMA7|PSMB1|PSMB3|PSMC1|PSMC6|PSMD3|PSMD7|UBA52|VCP|TUBA1A|PSMD6|TUBB4B|TUBB1
Reactome Gene Sets	CLEC7A (Dectin-1) signaling	-9.68668	7.84574	CALM3|PSMA3|PSMA4|PSMA5|PSMA6|PSMA7|PSMB1|PSMB3|PSMC1|PSMC6|PSMD3|PSMD7|UBA52|UBE2N|UBE2V1|PSMD6
Reactome Gene Sets	TP53 Regulates Metabolic Genes	-9.65812	8.53901	COX5B|COX6B1|COX7C|G6PD|NDUFA4|PRDX1|PRDX2|YWHAB|YWHAE|YWHAG|YWHAH|YWHAZ|YWHAQ|PRDX5|CYCS
Reactome Gene Sets	ABC-family proteins mediated transport	-9.55543	7.69339	PSMA3|PSMA4|PSMA5|PSMA6|PSMA7|PSMB1|PSMB3|PSMC1|PSMC6|PSMD3|PSMD7|ABCD3|UBA52|VCP|PSMD6|ABCA10
Reactome Gene Sets	MAPK6/MAPK4 signaling	-9.51294	8.34712	HSPB1|PSMA3|PSMA4|PSMA5|PSMA6|PSMA7|PSMB1|PSMB3|PSMC1|PSMC6|PSMD3|PSMD7|RAC1|UBA52|PSMD6
Reactome Gene Sets	Metabolism of vitamins and cofactors	-9.4709	5.47395	PARP4|APOA4|APOB|APOE|CALM3|CYB5A|AKR1C1|HSP90AA1|HSPG2|MMUT|NT5E|PC|SHMT2|SLC2A1|SLC2A3|TTPA|VNN2|VNN1|GPC6|ALDH1L1|AGRN
Reactome Gene Sets	Transcriptional regulation by RUNX2	-9.40791	6.95823	COL1A1|ITGA5|LGALS3|PSMA3|PSMA4|PSMA5|PSMA6|PSMA7|PSMB1|PSMB3|PSMC1|PSMC6|PSMD3|PSMD7|UBA52|YES1|PSMD6
Reactome Gene Sets	Autodegradation of Cdh1 by Cdh1:APC/C	-9.37883	10.06	PSMA3|PSMA4|PSMA5|PSMA6|PSMA7|PSMB1|PSMB3|PSMC1|PSMC6|PSMD3|PSMD7|UBA52|PSMD6
Reactome Gene Sets	Asymmetric localization of PCP proteins	-9.37883	10.06	PSMA3|PSMA4|PSMA5|PSMA6|PSMA7|PSMB1|PSMB3|PSMC1|PSMC6|PSMD3|PSMD7|UBA52|PSMD6
Reactome Gene Sets	Organelle biogenesis and maintenance	-9.34482	4.35028	ATP5F1A|ATP5F1B|ATP5F1C|ATP5PB|ATP5PO|CALM3|GLUD1|HSPA9|HSP90AA1|IDH2|SEPTIN2|RP2|SOD2|TCP1|CCT3|YWHAE|YWHAG|TUBA1A|RAB11A|ACTR1A|TUBB4B|CCT4|CCT2|IMMT|CYCS|TUBB1
Reactome Gene Sets	ABC transporter disorders	-9.29733	8.88932	PSMA3|PSMA4|PSMA5|PSMA6|PSMA7|PSMB1|PSMB3|PSMC1|PSMC6|PSMD3|PSMD7|UBA52|VCP|PSMD6
Reactome Gene Sets	Regulation of HMOX1 expression and activity	-9.28993	9.90525	PSMA3|PSMA4|PSMA5|PSMA6|PSMA7|PSMB1|PSMB3|PSMC1|PSMC6|PSMD3|PSMD7|UBA52|PSMD6
Reactome Gene Sets	G2/M Transition	-9.22039	5.30638	HSP90AA1|HSP90AB1|PSMA3|PSMA4|PSMA5|PSMA6|PSMA7|PSMB1|PSMB3|PSMC1|PSMC6|PSMD3|PSMD7|UBA52|YWHAE|YWHAG|TUBA1A|PSMD6|ACTR1A|TUBB4B|TUBB1
Reactome Gene Sets	Oxygen-dependent proline hydroxylation of Hypoxia-inducible Factor Alpha	-9.20268	9.75517	PSMA3|PSMA4|PSMA5|PSMA6|PSMA7|PSMB1|PSMB3|PSMC1|PSMC6|PSMD3|PSMD7|UBA52|PSMD6
Reactome Gene Sets	p53-Dependent G1 DNA Damage Response	-9.20268	9.75517	PSMA3|PSMA4|PSMA5|PSMA6|PSMA7|PSMB1|PSMB3|PSMC1|PSMC6|PSMD3|PSMD7|UBA52|PSMD6
Reactome Gene Sets	p53-Dependent G1/S DNA damage checkpoint	-9.20268	9.75517	PSMA3|PSMA4|PSMA5|PSMA6|PSMA7|PSMB1|PSMB3|PSMC1|PSMC6|PSMD3|PSMD7|UBA52|PSMD6
Reactome Gene Sets	C-type lectin receptors (CLRs)	-9.17655	6.27797	CALM3|KRAS|NRAS|PSMA3|PSMA4|PSMA5|PSMA6|PSMA7|PSMB1|PSMB3|PSMC1|PSMC6|PSMD3|PSMD7|UBA52|UBE2N|UBE2V1|PSMD6
Reactome Gene Sets	Mitotic G2-G2/M phases	-9.13903	5.25278	HSP90AA1|HSP90AB1|PSMA3|PSMA4|PSMA5|PSMA6|PSMA7|PSMB1|PSMB3|PSMC1|PSMC6|PSMD3|PSMD7|UBA52|YWHAE|YWHAG|TUBA1A|PSMD6|ACTR1A|TUBB4B|TUBB1
Reactome Gene Sets	Activation of NF-kappaB in B cells	-9.11702	9.60957	PSMA3|PSMA4|PSMA5|PSMA6|PSMA7|PSMB1|PSMB3|PSMC1|PSMC6|PSMD3|PSMD7|UBA52|PSMD6
Reactome Gene Sets	Signaling by BRAF and RAF1 fusions	-9.11702	9.60957	ACTG1|CALM3|FN1|ITGB3|KRAS|NRAS|PEBP1|RAP1A|RAP1B|TLN1|VCL|YWHAB|IQGAP1
Reactome Gene Sets	RHO GTPase Effectors	-9.08359	4.08932	ACTG1|CALM3|CTNNA1|FLNA|ITGB1|MYH9|MYL6|PFN1|RAC1|YWHAB|YWHAE|YWHAG|YWHAH|YWHAZ|TUBA1A|H3C1|H4C1|IQGAP1|ARPC4|ARPC3|ACTR2|ARPC2|TUBB4B|NCKAP1|YWHAQ|TUBB1|FMNL3
Reactome Gene Sets	Collagen chain trimerization	-9.05956	12.3816	COL1A1|COL1A2|COL3A1|COL4A2|COL5A1|COL5A2|COL6A1|COL11A1|COL12A1|COL14A1|COL18A1
Reactome Gene Sets	Transcriptional regulation by RUNX3	-9.03439	7.73847	ITGA4|KRAS|PSMA3|PSMA4|PSMA5|PSMA6|PSMA7|PSMB1|PSMB3|PSMC1|PSMC6|PSMD3|PSMD7|UBA52|PSMD6
Reactome Gene Sets	APC/C:Cdc20 mediated degradation of Securin	-9.03289	9.46825	PSMA3|PSMA4|PSMA5|PSMA6|PSMA7|PSMB1|PSMB3|PSMC1|PSMC6|PSMD3|PSMD7|UBA52|PSMD6
Reactome Gene Sets	G1/S DNA Damage Checkpoints	-9.03289	9.46825	PSMA3|PSMA4|PSMA5|PSMA6|PSMA7|PSMB1|PSMB3|PSMC1|PSMC6|PSMD3|PSMD7|UBA52|PSMD6
Reactome Gene Sets	Biological oxidations	-8.97983	4.908	AADAC|ADH1C|ADH5|AHCY|ALDH1A1|ALDH2|CES1|CYP2C8|EPHX1|ESD|GCLC|GSTM2|GSTM5|HSP90AB1|MAT1A|MGST1|POR|UGDH|UGP2|AKR1A1|UGT1A6|GSTA5
Reactome Gene Sets	Regulation of PTEN stability and activity	-8.95024	9.33103	PSMA3|PSMA4|PSMA5|PSMA6|PSMA7|PSMB1|PSMB3|PSMC1|PSMC6|PSMD3|PSMD7|UBA52|PSMD6
Reactome Gene Sets	Downstream TCR signaling	-8.90542	7.58055	PSMA3|PSMA4|PSMA5|PSMA6|PSMA7|PSMB1|PSMB3|PSMC1|PSMC6|PSMD3|PSMD7|UBA52|UBE2N|UBE2V1|PSMD6
Reactome Gene Sets	Interleukin-12 family signaling	-8.89462	10.4266	ANXA2|CAPZA1|HNRNPA2B1|HSPA9|MSN|P4HB|PPIA|RALA|RAP1B|RPLP0|SOD2|TCP1
Reactome Gene Sets	Orc1 removal from chromatin	-8.86903	9.19773	PSMA3|PSMA4|PSMA5|PSMA6|PSMA7|PSMB1|PSMB3|PSMC1|PSMC6|PSMD3|PSMD7|UBA52|PSMD6
Reactome Gene Sets	Oncogenic MAPK signaling	-8.8542	8.25437	ACTG1|CALM3|FN1|ITGB3|KRAS|NRAS|PEBP1|PHB1|RAP1A|RAP1B|TLN1|VCL|YWHAB|IQGAP1
Reactome Gene Sets	Complement cascade	-8.80194	10.2468	C1R|C1S|C3|C4A|C5|C7|C8B|C9|CD59|CD81|F2|PROS1
Reactome Gene Sets	Scavenging by Class A Receptors	-8.78519	20.8531	APOB|APOE|CALR|COL1A1|COL1A2|COL3A1|COL4A2|HSP90B1
Reactome Gene Sets	Detoxification of Reactive Oxygen Species	-8.65128	13.3855	CAT|GPX3|P4HB|PRDX1|SOD2|PRDX2|PRDX6|PRDX3|PRDX5|CYCS
Reactome Gene Sets	Cdc20:Phospho-APC/C mediated degradation of Cyclin A	-8.63359	8.81974	PSMA3|PSMA4|PSMA5|PSMA6|PSMA7|PSMB1|PSMB3|PSMC1|PSMC6|PSMD3|PSMD7|UBA52|PSMD6
Reactome Gene Sets	CDK-mediated phosphorylation and removal of Cdc6	-8.63359	8.81974	PSMA3|PSMA4|PSMA5|PSMA6|PSMA7|PSMB1|PSMB3|PSMC1|PSMC6|PSMD3|PSMD7|UBA52|PSMD6
Reactome Gene Sets	Regulation of RUNX2 expression and activity	-8.63359	8.81974	PSMA3|PSMA4|PSMA5|PSMA6|PSMA7|PSMB1|PSMB3|PSMC1|PSMC6|PSMD3|PSMD7|UBA52|PSMD6
Reactome Gene Sets	APC/C:Cdh1 mediated degradation of Cdc20 and other APC/C:Cdh1 targeted proteins in late mitosis/early G1	-8.5577	8.70055	PSMA3|PSMA4|PSMA5|PSMA6|PSMA7|PSMB1|PSMB3|PSMC1|PSMC6|PSMD3|PSMD7|UBA52|PSMD6
Reactome Gene Sets	APC:Cdc20 mediated degradation of cell cycle proteins prior to satisfation of the cell cycle checkpoint	-8.5577	8.70055	PSMA3|PSMA4|PSMA5|PSMA6|PSMA7|PSMB1|PSMB3|PSMC1|PSMC6|PSMD3|PSMD7|UBA52|PSMD6
Reactome Gene Sets	Cellular response to hypoxia	-8.48304	8.58455	PSMA3|PSMA4|PSMA5|PSMA6|PSMA7|PSMB1|PSMB3|PSMC1|PSMC6|PSMD3|PSMD7|UBA52|PSMD6
Reactome Gene Sets	Fatty acid metabolism	-8.41694	5.31637	ACAA1|ACADVL|ACLY|ALDH3A2|SLC25A20|CBR1|CYP2C8|DECR1|ECHS1|ACSL1|ACSL4|HADHA|HADHB|HSD17B4|MMUT|SCP2|SLC25A1|DECR2|ACOT1
Reactome Gene Sets	APC/C:Cdc20 mediated degradation of mitotic proteins	-8.40958	8.47159	PSMA3|PSMA4|PSMA5|PSMA6|PSMA7|PSMB1|PSMB3|PSMC1|PSMC6|PSMD3|PSMD7|UBA52|PSMD6
Reactome Gene Sets	Formation of Fibrin Clot (Clotting Cascade)	-8.40576	12.699	A2M|SERPINC1|F2|F3|F10|F11|F13A1|SERPIND1|PROS1|TFPI
Reactome Gene Sets	Cell junction organization	-8.38339	7.61942	ACTG1|ACTN1|CDH2|CDH6|CDH11|CTNNA1|CTNND1|FLNA|FLNC|ITGB1|JUP|PVR|NECTIN2|RSU1
Reactome Gene Sets	Interleukin-1 family signaling	-8.36482	5.97125	HMGB1|IL1RAP|PSMA3|PSMA4|PSMA5|PSMA6|PSMA7|PSMB1|PSMB3|PSMC1|PSMC6|PSMD3|PSMD7|UBA52|UBE2N|UBE2V1|PSMD6
Reactome Gene Sets	Activation of APC/C and APC/C:Cdc20 mediated degradation of mitotic proteins	-8.33727	8.36157	PSMA3|PSMA4|PSMA5|PSMA6|PSMA7|PSMB1|PSMB3|PSMC1|PSMC6|PSMD3|PSMD7|UBA52|PSMD6
Reactome Gene Sets	EPH-Ephrin signaling	-8.31974	7.5366	ACTG1|AP2B1|CLTC|MMP2|MYH9|MYL6|RAC1|SDCBP|YES1|ARPC4|ARPC3|ACTR2|ARPC2|NCSTN
Reactome Gene Sets	Smooth Muscle Contraction	-8.28871	12.3816	ACTA2|ANXA1|ANXA2|ANXA6|CALM3|ITGA1|MYL6|TLN1|TPM1|VCL
Reactome Gene Sets	Signaling by WNT	-8.28811	3.87856	AP2B1|CALM3|CAV1|CLTC|GNB1|KRAS|PFN1|PSMA3|PSMA4|PSMA5|PSMA6|PSMA7|PSMB1|PSMB3|PSMC1|PSMC6|PSMD3|PSMD7|RAC1|SFRP1|UBA52|YWHAZ|H3C1|H4C1|PSMD6|VPS35
Reactome Gene Sets	Citric acid cycle (TCA cycle)	-8.18201	18.0095	ACO2|CS|DLST|IDH2|MDH2|SDHB|SUCLG2|SUCLA2
Reactome Gene Sets	Regulation of APC/C activators between G1/S and early anaphase	-8.05905	7.94865	PSMA3|PSMA4|PSMA5|PSMA6|PSMA7|PSMB1|PSMB3|PSMC1|PSMC6|PSMD3|PSMD7|UBA52|PSMD6
Reactome Gene Sets	Degradation of beta-catenin by the destruction complex	-7.92612	7.75712	PSMA3|PSMA4|PSMA5|PSMA6|PSMA7|PSMB1|PSMB3|PSMC1|PSMC6|PSMD3|PSMD7|UBA52|PSMD6
Reactome Gene Sets	Cyclin E associated events during G1/S transition	-7.92612	7.75712	PSMA3|PSMA4|PSMA5|PSMA6|PSMA7|PSMB1|PSMB3|PSMC1|PSMC6|PSMD3|PSMD7|UBA52|PSMD6
Reactome Gene Sets	Adherens junctions interactions	-7.88055	13.5072	ACTG1|CDH2|CDH6|CDH11|CTNNA1|CTNND1|JUP|PVR|NECTIN2
Reactome Gene Sets	Hedgehog 'on' state	-7.79702	7.5746	PSMA3|PSMA4|PSMA5|PSMA6|PSMA7|PSMB1|PSMB3|PSMC1|PSMC6|PSMD3|PSMD7|UBA52|PSMD6
Reactome Gene Sets	Cyclin A:Cdk2-associated events at S phase entry	-7.79702	7.5746	PSMA3|PSMA4|PSMA5|PSMA6|PSMA7|PSMB1|PSMB3|PSMC1|PSMC6|PSMD3|PSMD7|UBA52|PSMD6
Reactome Gene Sets	Signaling by PDGF	-7.69806	9.39291	COL3A1|COL4A2|COL5A1|COL5A2|COL6A1|KRAS|NRAS|PDGFRB|PLG|THBS1|PDGFD
Reactome Gene Sets	Basigin interactions	-7.67601	15.8484	ATP1B1|ATP1B3|BSG|CAV1|ITGA3|ITGB1|PPIA|SLC3A2
Reactome Gene Sets	TCR signaling	-7.66957	6.19078	PSMA3|PSMA4|PSMA5|PSMA6|PSMA7|PSMB1|PSMB3|PSMC1|PSMC6|PSMD3|PSMD7|UBA52|UBE2N|UBE2V1|PSMD6
Reactome Gene Sets	APC/C-mediated degradation of cell cycle proteins	-7.61014	7.31637	PSMA3|PSMA4|PSMA5|PSMA6|PSMA7|PSMB1|PSMB3|PSMC1|PSMC6|PSMD3|PSMD7|UBA52|PSMD6
Reactome Gene Sets	Regulation of mitotic cell cycle	-7.61014	7.31637	PSMA3|PSMA4|PSMA5|PSMA6|PSMA7|PSMB1|PSMB3|PSMC1|PSMC6|PSMD3|PSMD7|UBA52|PSMD6
Reactome Gene Sets	Striated Muscle Contraction	-7.51643	12.3816	ACTN2|DES|MYH6|MYL2|MYL3|TNNI3|TNNT2|TPM1|VIM
Reactome Gene Sets	Switching of origins to a post-replicative state	-7.48982	7.15379	PSMA3|PSMA4|PSMA5|PSMA6|PSMA7|PSMB1|PSMB3|PSMC1|PSMC6|PSMD3|PSMD7|UBA52|PSMD6
Reactome Gene Sets	Crosslinking of collagen fibrils	-7.45988	19.2602	BMP1|COL1A1|COL1A2|COL4A2|LOXL2|PCOLCE|PXDN
Reactome Gene Sets	Regulation of actin dynamics for phagocytic cup formation	-7.45792	8.93096	ACTG1|HSP90AA1|HSP90AB1|MYH9|MYO1C|RAC1|ARPC4|ARPC3|ACTR2|ARPC2|NCKAP1
Reactome Gene Sets	Glucose metabolism	-7.43087	7.07518	ALDOA|ENO1|FBP1|GOT2|MDH1|MDH2|PC|PGK1|PKM|SLC25A1|TPI1|SLC25A11|SLC25A13
Reactome Gene Sets	Signaling by VEGF	-7.40328	6.42007	ACTG1|CALM3|CAV1|CTNNA1|CTNND1|HSPB1|HSP90AA1|ITGB3|JUP|KRAS|NRAS|RAC1|NRP1|NCKAP1
Reactome Gene Sets	Clathrin-mediated endocytosis	-7.31543	5.42753	ACTG1|AP2B1|APOB|ARF6|SCARB2|CLTC|EGFR|HSPA8|IGF2R|RAB5C|TFRC|UBA52|ARPC4|ARPC3|ACTR2|ARPC2
Reactome Gene Sets	Protein methylation	-7.26794	18.2465	CALM3|EEF1A1|EEF2|ETFB|HSPA8|RPS2|VCP
Reactome Gene Sets	Mitochondrial protein import	-7.23163	8.51232	ACO2|SLC25A4|ATP5F1A|ATP5F1B|CS|CYC1|HSPA9|HSPD1|OTC|VDAC1|SLC25A13
Reactome Gene Sets	Assembly of the pre-replicative complex	-7.19694	5.71456	PSMA3|PSMA4|PSMA5|PSMA6|PSMA7|PSMB1|PSMB3|PSMC1|PSMC6|PSMD3|PSMD7|UBA52|H3C1|H4C1|PSMD6
Reactome Gene Sets	RUNX1 regulates transcription of genes involved in differentiation of HSCs	-7.19694	5.71456	PSMA3|PSMA4|PSMA5|PSMA6|PSMA7|PSMB1|PSMB3|PSMC1|PSMC6|PSMD3|PSMD7|UBA52|H3C1|H4C1|PSMD6
Reactome Gene Sets	Class I MHC mediated antigen processing & presentation	-7.16685	3.4156	B2M|CALR|CD36|PDIA3|HLA-A|HMGB1|HSPA5|PSMA3|PSMA4|PSMA5|PSMA6|PSMA7|PSMB1|PSMB3|PSMC1|PSMC6|PSMD3|PSMD7|UBA52|UBA1|UBE2L3|UBE2N|UBE2V1|SNAP23|PSMD6|SEC61G
Reactome Gene Sets	Asparagine N-linked glycosylation	-7.13044	3.74705	CALR|CAPZA1|CAPZB|CD59|DDOST|PDIA3|PSMC1|RAB1A|RPN1|RPN2|SPTAN1|UBA52|VCP|MOGS|TUBA1A|ACTR1A|TUBB4B|LMAN2|TMED10|COPG1|TMED7|GNPNAT1|TUBB1
Reactome Gene Sets	Autophagy	-7.10908	5.24781	EEF1A1|HSPA8|HSP90AA1|HSP90AB1|TSG101|UBA52|UBE2N|UBE2V1|VCP|VDAC1|VIM|TUBA1A|TUBB4B|CHMP4A|VPS28|TUBB1
Reactome Gene Sets	Signaling by NOTCH	-7.07731	4.19714	ACTA2|EGFR|PSMA3|PSMA4|PSMA5|PSMA6|PSMA7|PSMB1|PSMB3|PSMC1|PSMC6|PSMD3|PSMD7|UBA52|YWHAZ|H3C1|H4C1|PSMD6|NCSTN|NBEA
Reactome Gene Sets	Chk1/Chk2(Cds1) mediated inactivation of Cyclin B:Cdk1 complex	-6.9975	22.8583	YWHAB|YWHAE|YWHAG|YWHAH|YWHAZ|YWHAQ
Reactome Gene Sets	VEGFA-VEGFR2 Pathway	-6.98611	6.50344	ACTG1|CALM3|CAV1|CTNNA1|CTNND1|HSPB1|HSP90AA1|ITGB3|JUP|KRAS|NRAS|RAC1|NCKAP1
Reactome Gene Sets	Disorders of transmembrane transporters	-6.92129	4.78378	BSG|PSMA3|PSMA4|PSMA5|PSMA6|PSMA7|PSMB1|PSMB3|PSMC1|PSMC6|PSMD3|PSMD7|SLC2A1|SLC3A2|UBA52|VCP|PSMD6
Reactome Gene Sets	Signal transduction by L1	-6.92001	16.5087	EGFR|ITGA5|ITGB1|ITGB3|NCAM1|RAC1|NRP1
Reactome Gene Sets	Synthesis of DNA	-6.86505	5.82662	FEN1|PSMA3|PSMA4|PSMA5|PSMA6|PSMA7|PSMB1|PSMB3|PSMC1|PSMC6|PSMD3|PSMD7|UBA52|PSMD6
Reactome Gene Sets	SARS-CoV Infections	-6.83426	5.01531	PARP4|AP2B1|ATP1A1|ATP1B1|ATP1B3|DDOST|HSP90AA1|HSP90AB1|ITGA4|ITGB1|RPN1|RPN2|UBA52|VCP|MOGS|CHMP4A
Reactome Gene Sets	TNFR2 non-canonical NF-kB pathway	-6.83056	6.31217	PSMA3|PSMA4|PSMA5|PSMA6|PSMA7|PSMB1|PSMB3|PSMC1|PSMC6|PSMD3|PSMD7|UBA52|PSMD6
Reactome Gene Sets	UCH proteinases	-6.83056	6.31217	PSMA3|PSMA4|PSMA5|PSMA6|PSMA7|PSMB1|PSMB3|PSMC1|PSMC6|PSMD3|PSMD7|UBA52|PSMD6
Reactome Gene Sets	Aggrephagy	-6.79367	10.366	HSP90AA1|UBA52|UBE2N|UBE2V1|VCP|VIM|TUBA1A|TUBB4B|TUBB1
Reactome Gene Sets	Fcgamma receptor (FCGR) dependent phagocytosis	-6.79092	6.91064	ACTG1|HSP90AA1|HSP90AB1|MYH9|MYO1C|RAC1|YES1|ARPC4|ARPC3|ACTR2|ARPC2|NCKAP1
Reactome Gene Sets	RHO GTPases activate IQGAPs	-6.74224	12.3816	ACTG1|CALM3|CTNNA1|RAC1|TUBA1A|IQGAP1|TUBB4B|TUBB1
Reactome Gene Sets	Intrinsic Pathway of Fibrin Clot Formation	-6.61132	15.0732	A2M|SERPINC1|F2|F10|F11|SERPIND1|PROS1
Reactome Gene Sets	Parasite infection	-6.56839	8.39428	ACTG1|MYH9|MYO1C|RAC1|YES1|ARPC4|ARPC3|ACTR2|ARPC2|NCKAP1
Reactome Gene Sets	Leishmania phagocytosis	-6.56839	8.39428	ACTG1|MYH9|MYO1C|RAC1|YES1|ARPC4|ARPC3|ACTR2|ARPC2|NCKAP1
Reactome Gene Sets	FCGR3A-mediated phagocytosis	-6.56839	8.39428	ACTG1|MYH9|MYO1C|RAC1|YES1|ARPC4|ARPC3|ACTR2|ARPC2|NCKAP1
Reactome Gene Sets	Activation of BAD and translocation to mitochondria	-6.54759	19.8105	YWHAB|YWHAE|YWHAG|YWHAH|YWHAZ|YWHAQ
Reactome Gene Sets	Interleukin-4 and Interleukin-13 signaling	-6.53574	5.96149	ANXA1|CD36|COL1A2|F13A1|FN1|HSPA8|HSP90AA1|ICAM1|ITGB1|MMP2|TIMP1|HSP90B1|VIM
Reactome Gene Sets	DNA Replication Pre-Initiation	-6.48943	5.0537	PSMA3|PSMA4|PSMA5|PSMA6|PSMA7|PSMB1|PSMB3|PSMC1|PSMC6|PSMD3|PSMD7|UBA52|H3C1|H4C1|PSMD6
Reactome Gene Sets	Recycling pathway of L1	-6.44171	9.48375	ACTG1|AP2B1|CLTC|MSN|RDX|EZR|TUBA1A|TUBB4B|TUBB1
Reactome Gene Sets	CHL1 interactions	-6.41002	27.5146	HSPA8|ITGA1|ITGA2|ITGB1|NRP1
Reactome Gene Sets	Formation of tubulin folding intermediates by CCT/TriC	-6.33414	13.8673	TCP1|CCT3|TUBA1A|TUBB4B|CCT4|CCT2|TUBB1
Reactome Gene Sets	Mitochondrial biogenesis	-6.30927	6.25594	ATP5F1A|ATP5F1B|ATP5F1C|ATP5PB|ATP5PO|CALM3|GLUD1|HSPA9|IDH2|SOD2|IMMT|CYCS
Reactome Gene Sets	Sensory Perception	-6.30094	3.61129	ACTG1|APOA4|APOB|APOE|CALM3|CAPZA1|CAPZB|AKR1C1|GNB1|HSPG2|MSN|MYH9|MYO1C|RDX|SPTAN1|EZR|RDH16|HSD17B6|GPC6|DNAJC5|AGRN
Reactome Gene Sets	M Phase	-6.29729	3.08058	HSP90AA1|PSMA3|PSMA4|PSMA5|PSMA6|PSMA7|PSMB1|PSMB3|PSMC1|PSMC6|PSMD3|PSMD7|RAB1A|RAB2A|UBA52|YWHAE|YWHAG|TUBA1A|H3C1|H4C1|BANF1|PSMD6|ACTR1A|TUBB4B|CHMP4A|TUBB1
Reactome Gene Sets	NCAM signaling for neurite out-growth	-6.29144	7.86131	COL3A1|COL4A2|COL5A1|COL5A2|COL6A1|KRAS|NCAM1|NRAS|SPTAN1|AGRN
Reactome Gene Sets	Cell Cycle Checkpoints	-6.17891	3.54966	PSMA3|PSMA4|PSMA5|PSMA6|PSMA7|PSMB1|PSMB3|PSMC1|PSMC6|PSMD3|PSMD7|UBA52|UBE2N|YWHAB|YWHAE|YWHAG|YWHAH|YWHAZ|H4C1|PSMD6|YWHAQ
Reactome Gene Sets	Selective autophagy	-6.15387	6.72578	HSPA8|HSP90AA1|UBA52|UBE2N|UBE2V1|VCP|VDAC1|VIM|TUBA1A|TUBB4B|TUBB1
Reactome Gene Sets	Signaling by Nuclear Receptors	-6.03622	3.47843	ADH1C|ALDH1A1|APOD|APOE|CALM3|CAV1|CTSD|EGFR|GNAI2|GNB1|HSPB1|HSP90AA1|HSP90AB1|KRAS|MMP2|NRAS|PDHB|H3C1|H4C1|RDH16|ANGPTL3
Reactome Gene Sets	Platelet Aggregation (Plug Formation)	-6.02918	10.1592	COL1A1|COL1A2|F2|FN1|ITGB3|RAP1A|RAP1B|TLN1
Reactome Gene Sets	COPI-mediated anterograde transport	-6.01832	5.8843	CAPZA1|CAPZB|CD59|RAB1A|SPTAN1|TUBA1A|ACTR1A|TUBB4B|TMED10|COPG1|TMED7|TUBB1
Reactome Gene Sets	Cell-extracellular matrix interactions	-6.00077	16.5087	ACTG1|ACTN1|FLNA|FLNC|ITGB1|RSU1
Reactome Gene Sets	Prefoldin mediated transfer of substrate to CCT/TriC	-5.96549	12.3816	TCP1|CCT3|TUBA1A|TUBB4B|CCT4|CCT2|TUBB1
Reactome Gene Sets	Sensory processing of sound by inner hair cells of the cochlea	-5.91361	7.17771	ACTG1|CAPZA1|CAPZB|MSN|MYH9|MYO1C|RDX|SPTAN1|EZR|DNAJC5
Reactome Gene Sets	Plasma lipoprotein assembly, remodeling, and clearance	-5.85451	7.07518	A2M|AP2B1|APOA4|APOB|APOE|BMP1|CLTC|HDLBP|P4HB|ANGPTL3
Reactome Gene Sets	VEGFR2 mediated vascular permeability	-5.85313	11.9546	CALM3|CAV1|CTNNA1|CTNND1|HSP90AA1|JUP|RAC1
Reactome Gene Sets	TCF dependent signaling in response to WNT	-5.84661	3.82606	CAV1|PSMA3|PSMA4|PSMA5|PSMA6|PSMA7|PSMB1|PSMB3|PSMC1|PSMC6|PSMD3|PSMD7|SFRP1|UBA52|YWHAZ|H3C1|H4C1|PSMD6
Reactome Gene Sets	Plasma lipoprotein assembly	-5.84343	15.6399	A2M|APOA4|APOB|APOE|BMP1|P4HB
Reactome Gene Sets	HSP90 chaperone cycle for steroid hormone receptors (SHR) in the presence of ligand	-5.8351	8.10429	CAPZA1|CAPZB|HSPA8|HSP90AA1|HSP90AB1|TUBA1A|ACTR1A|TUBB4B|TUBB1
Reactome Gene Sets	RHOF GTPase cycle	-5.76937	9.43357	ACTN1|CAPZB|CAV1|MCAM|RAB7A|SNAP23|FARP1|BASP1
Reactome Gene Sets	Mitotic Anaphase	-5.76703	3.77742	PSMA3|PSMA4|PSMA5|PSMA6|PSMA7|PSMB1|PSMB3|PSMC1|PSMC6|PSMD3|PSMD7|UBA52|TUBA1A|BANF1|PSMD6|TUBB4B|CHMP4A|TUBB1
Reactome Gene Sets	DNA Replication	-5.75141	4.17063	FEN1|PSMA3|PSMA4|PSMA5|PSMA6|PSMA7|PSMB1|PSMB3|PSMC1|PSMC6|PSMD3|PSMD7|UBA52|H3C1|H4C1|PSMD6
Reactome Gene Sets	Mitotic Metaphase and Anaphase	-5.74081	3.76149	PSMA3|PSMA4|PSMA5|PSMA6|PSMA7|PSMB1|PSMB3|PSMC1|PSMC6|PSMD3|PSMD7|UBA52|TUBA1A|BANF1|PSMD6|TUBB4B|CHMP4A|TUBB1
Reactome Gene Sets	Separation of Sister Chromatids	-5.72146	4.14879	PSMA3|PSMA4|PSMA5|PSMA6|PSMA7|PSMB1|PSMB3|PSMC1|PSMC6|PSMD3|PSMD7|UBA52|TUBA1A|PSMD6|TUBB4B|TUBB1
Reactome Gene Sets	Defective B4GALT7 causes EDS, progeroid type	-5.69601	14.8579	VCAN|CSPG4|DCN|HSPG2|GPC6|AGRN
Reactome Gene Sets	Defective B3GAT3 causes JDSSDHD	-5.69601	14.8579	VCAN|CSPG4|DCN|HSPG2|GPC6|AGRN
Reactome Gene Sets	Defective B3GALT6 causes EDSP2 and SEMDJL1	-5.69601	14.8579	VCAN|CSPG4|DCN|HSPG2|GPC6|AGRN
Reactome Gene Sets	Phase II - Conjugation of compounds	-5.6621	5.45243	AHCY|ESD|GCLC|GSTM2|GSTM5|MAT1A|MGST1|UGDH|UGP2|AKR1A1|UGT1A6|GSTA5
Reactome Gene Sets	Pyruvate metabolism	-5.6418	11.1833	BSG|LDHA|LDHB|PDHB|VDAC1|MPC2|MPC1
Reactome Gene Sets	Cristae formation	-5.6418	11.1833	ATP5F1A|ATP5F1B|ATP5F1C|ATP5PB|ATP5PO|HSPA9|IMMT
Reactome Gene Sets	HSF1 activation	-5.63354	20.6359	EEF1A1|HSP90AA1|HSP90AB1|VCP|YWHAE
Reactome Gene Sets	Uptake and function of diphtheria toxin	-5.62149	33.0175	CD9|EEF2|HSP90AA1|HSP90AB1
Reactome Gene Sets	Choline catabolism	-5.62149	33.0175	BHMT|SARDH|DMGDH|CHDH
Reactome Gene Sets	G1/S Transition	-5.60738	4.95262	PSMA3|PSMA4|PSMA5|PSMA6|PSMA7|PSMB1|PSMB3|PSMC1|PSMC6|PSMD3|PSMD7|UBA52|PSMD6
Reactome Gene Sets	Amyloid fiber formation	-5.57812	5.35419	APOA4|APOE|B2M|HSPG2|LTF|MFGE8|TGFBI|UBA52|H3C1|H4C1|NCSTN|NAT8B
Reactome Gene Sets	Cooperation of Prefoldin and TriC/CCT in actin and tubulin folding	-5.54219	10.8339	TCP1|CCT3|TUBA1A|TUBB4B|CCT4|CCT2|TUBB1
Reactome Gene Sets	Diseases of metabolism	-5.53631	3.63866	AHCY|VCAN|CSPG4|DCN|GBE1|GCLC|HSPG2|MAT1A|MMUT|PAH|PC|PGM1|THBS1|UBA52|MOGS|GPC6|ADAMTS13|AGRN
Reactome Gene Sets	Sensory processing of sound	-5.52027	6.51661	ACTG1|CAPZA1|CAPZB|MSN|MYH9|MYO1C|RDX|SPTAN1|EZR|DNAJC5
Reactome Gene Sets	Extra-nuclear estrogen signaling	-5.4677	6.43198	CALM3|CAV1|EGFR|GNAI2|GNB1|HSPB1|HSP90AA1|KRAS|MMP2|NRAS
Reactome Gene Sets	RHO GTPases activate PKNs	-5.45556	5.73462	MYH9|MYL6|RAC1|YWHAB|YWHAE|YWHAG|YWHAH|YWHAZ|H3C1|H4C1|YWHAQ
Reactome Gene Sets	Common Pathway of Fibrin Clot Formation	-5.42652	13.5072	SERPINC1|F2|F10|F13A1|SERPIND1|PROS1
Reactome Gene Sets	Chaperone Mediated Autophagy	-5.42652	13.5072	EEF1A1|HSPA8|HSP90AA1|HSP90AB1|UBA52|VIM
Reactome Gene Sets	Metabolism of fat-soluble vitamins	-5.31084	8.25437	APOA4|APOB|APOE|AKR1C1|HSPG2|TTPA|GPC6|AGRN
Reactome Gene Sets	RHOBTB2 GTPase cycle	-5.30271	12.9199	ACTG1|ACTN1|HSP90AA1|HSP90AB1|TRA2B|CCT2
Reactome Gene Sets	S Phase	-5.27066	4.30663	FEN1|PSMA3|PSMA4|PSMA5|PSMA6|PSMA7|PSMB1|PSMB3|PSMC1|PSMC6|PSMD3|PSMD7|UBA52|PSMD6
Reactome Gene Sets	Cell-cell junction organization	-5.26851	6.96463	ACTG1|CDH2|CDH6|CDH11|CTNNA1|CTNND1|JUP|PVR|NECTIN2
Reactome Gene Sets	RHOBTB GTPase Cycle	-5.26443	9.90525	ACTG1|ACTN1|HSP90AA1|HSP90AB1|TRA2B|VIM|CCT2
Reactome Gene Sets	Cell Cycle	-5.24936	2.36522	FEN1|HSP90AA1|HSP90AB1|PSMA3|PSMA4|PSMA5|PSMA6|PSMA7|PSMB1|PSMB3|PSMC1|PSMC6|PSMD3|PSMD7|RAB1A|RAB2A|UBA52|UBE2N|YWHAB|YWHAE|YWHAG|YWHAH|YWHAZ|TUBA1A|H3C1|H4C1|BANF1|PSMD6|ACTR1A|TUBB4B|YWHAQ|CHMP4A|TUBB1
Reactome Gene Sets	PTEN Regulation	-5.24881	4.59886	PSMA3|PSMA4|PSMA5|PSMA6|PSMA7|PSMB1|PSMB3|PSMC1|PSMC6|PSMD3|PSMD7|UBA52|PSMD6
Reactome Gene Sets	Semaphorin interactions	-5.21156	6.85748	HSP90AA1|HSP90AB1|ITGA1|ITGB1|MYH9|MYL6|RAC1|TLN1|NRP1
Reactome Gene Sets	RAB geranylgeranylation	-5.21156	6.85748	RAB1A|RAB2A|RAB3B|RAB5C|RAB7A|RAB11A|RAB35|RAB14|RAB23
Reactome Gene Sets	Glutathione conjugation	-5.17812	9.6301	ESD|GCLC|GSTM2|GSTM5|MGST1|AKR1A1|GSTA5
Reactome Gene Sets	RHO GTPases Activate WASPs and WAVEs	-5.17812	9.6301	ACTG1|RAC1|ARPC4|ARPC3|ACTR2|ARPC2|NCKAP1
Reactome Gene Sets	Mitochondrial Fatty Acid Beta-Oxidation	-5.09463	9.36983	ACADVL|DECR1|ECHS1|HADHA|HADHB|MMUT|ACOT1
Reactome Gene Sets	Beta oxidation of palmitoyl-CoA to myristoyl-CoA	-5.0866	49.5262	ACADVL|HADHA|HADHB
Reactome Gene Sets	Transcriptional regulation by RUNX1	-5.07701	3.52279	LGALS3|PSMA3|PSMA4|PSMA5|PSMA6|PSMA7|PSMB1|PSMB3|PSMC1|PSMC6|PSMD3|PSMD7|THBS1|UBA52|H3C1|H4C1|PSMD6
Reactome Gene Sets	GRB2:SOS provides linkage to MAPK signaling for Integrins	-5.07656	16.5087	FN1|ITGB3|RAP1A|RAP1B|TLN1
Reactome Gene Sets	p130Cas linkage to MAPK signaling for integrins	-5.07656	16.5087	FN1|ITGB3|RAP1A|RAP1B|TLN1
Reactome Gene Sets	Platelet Adhesion to exposed collagen	-5.07656	16.5087	COL1A1|COL1A2|ITGA1|ITGA2|ITGB1
Reactome Gene Sets	Visual phototransduction	-5.03053	5.18846	APOA4|APOB|APOE|CALM3|AKR1C1|GNB1|HSPG2|RDH16|HSD17B6|GPC6|AGRN
Reactome Gene Sets	Mitotic G1 phase and G1/S transition	-4.98487	4.35028	PSMA3|PSMA4|PSMA5|PSMA6|PSMA7|PSMB1|PSMB3|PSMC1|PSMC6|PSMD3|PSMD7|UBA52|PSMD6
Reactome Gene Sets	A tetrasaccharide linker sequence is required for GAG synthesis	-4.96702	11.4291	VCAN|CSPG4|DCN|HSPG2|GPC6|AGRN
Reactome Gene Sets	Terminal pathway of complement	-4.96652	24.7631	C5|C7|C8B|C9
Reactome Gene Sets	Transmission across Chemical Synapses	-4.95228	3.30175	ACTN2|AP2B1|ALDH2|CACNA2D1|CALM3|GNAI2|GNB1|HSPA8|KRAS|NRAS|RAC1|TUBA1A|TUBB4B|NBEA|NPTN|SLC38A2|DNAJC5|TUBB1
Reactome Gene Sets	Cell Cycle, Mitotic	-4.9013	2.47631	FEN1|HSP90AA1|HSP90AB1|PSMA3|PSMA4|PSMA5|PSMA6|PSMA7|PSMB1|PSMB3|PSMC1|PSMC6|PSMD3|PSMD7|RAB1A|RAB2A|UBA52|YWHAE|YWHAG|TUBA1A|H3C1|H4C1|BANF1|PSMD6|ACTR1A|TUBB4B|CHMP4A|TUBB1
Reactome Gene Sets	Infection with Mycobacterium tuberculosis	-4.86533	11.0058	B2M|ENO1|LTF|PGK1|UBA52|RAB7A
Reactome Gene Sets	ER to Golgi Anterograde Transport	-4.79878	4.18079	CAPZA1|CAPZB|CD59|RAB1A|SPTAN1|TUBA1A|ACTR1A|TUBB4B|LMAN2|TMED10|COPG1|TMED7|TUBB1
Reactome Gene Sets	Immunoregulatory interactions between a Lymphoid and a non-Lymphoid cell	-4.79768	4.50238	B2M|C3|CD81|COL1A1|COL1A2|COL3A1|HLA-A|ICAM1|ITGA4|ITGB1|PVR|NECTIN2
Reactome Gene Sets	Sulfur amino acid metabolism	-4.76805	10.6128	AHCY|BHMT|CTH|GOT2|MAT1A|CSAD
Reactome Gene Sets	Golgi-to-ER retrograde transport	-4.76453	4.46853	CAPZA1|CAPZB|PAFAH1B2|RAB1A|SURF4|TUBA1A|ACTR1A|TUBB4B|TMED10|COPG1|TMED7|TUBB1
Reactome Gene Sets	RHOC GTPase cycle	-4.74271	6.02346	ARHGDIA|CAV1|FLOT2|JUP|MCAM|ABCD3|TFRC|IQGAP1|FMNL3
Reactome Gene Sets	RHOG GTPase cycle	-4.74271	6.02346	ARHGDIA|CAV1|HSPE1|ITGB1|MCAM|NDUFS3|SHMT2|TFRC|RAB7A
Reactome Gene Sets	Regulated Necrosis	-4.73868	6.95105	FLOT2|HMGB1|HSP90AA1|SDCBP|UBA52|PDCD6IP|CHMP4A|CYCS
Reactome Gene Sets	Leishmania infection	-4.73308	3.31475	ACTG1|C3|CALM3|GNAI2|GNAS|GNB1|HSP90AB1|MYH9|MYO1C|NT5E|RAC1|YES1|ARPC4|ARPC3|ACTR2|ARPC2|NCKAP1
Reactome Gene Sets	Metabolism of ingested SeMet, Sec, MeSec into H2Se	-4.71825	22.0117	AHCY|CTH|MAT1A|GNMT
Reactome Gene Sets	EPHB-mediated forward signaling	-4.7142	8.25437	ACTG1|RAC1|YES1|ARPC4|ARPC3|ACTR2|ARPC2
Reactome Gene Sets	NCAM1 interactions	-4.7142	8.25437	COL3A1|COL4A2|COL5A1|COL5A2|COL6A1|NCAM1|AGRN
Reactome Gene Sets	Intracellular signaling by second messengers	-4.69885	3.0453	CALM3|EGFR|IL1RAP|PDGFRB|PSMA3|PSMA4|PSMA5|PSMA6|PSMA7|PSMB1|PSMB3|PSMC1|PSMC6|PSMD3|PSMD7|RAC1|UBA52|PSMD6|NBEA
Reactome Gene Sets	Budding and maturation of HIV virion	-4.67483	10.2468	PPIA|TSG101|UBA52|PDCD6IP|CHMP4A|VPS28
Reactome Gene Sets	Glycogen metabolism	-4.67483	10.2468	CALM3|GBE1|PGM1|PYGL|UBA52|UGP2
Reactome Gene Sets	Macroautophagy	-4.66698	4.36996	HSPA8|HSP90AA1|UBA52|UBE2N|UBE2V1|VCP|VDAC1|VIM|TUBA1A|TUBB4B|CHMP4A|TUBB1
Reactome Gene Sets	Formation of ATP by chemiosmotic coupling	-4.64305	13.7573	ATP5F1A|ATP5F1B|ATP5F1C|ATP5PB|ATP5PO
Reactome Gene Sets	Activation of BH3-only proteins	-4.58537	9.90525	YWHAB|YWHAE|YWHAG|YWHAH|YWHAZ|YWHAQ
Reactome Gene Sets	Retinoid metabolism and transport	-4.57695	7.87917	APOA4|APOB|APOE|AKR1C1|HSPG2|GPC6|AGRN
Reactome Gene Sets	Regulation of insulin secretion	-4.55626	5.71456	CD36|ACSL4|GNAI2|GNAQ|GNAS|GNB1|RAP1A|SLC2A1|IQGAP1
Reactome Gene Sets	Constitutive Signaling by Ligand-Responsive EGFR Cancer Variants	-4.51769	13.0332	EGFR|HSP90AA1|KRAS|NRAS|UBA52
Reactome Gene Sets	Signaling by Ligand-Responsive EGFR Variants in Cancer	-4.51769	13.0332	EGFR|HSP90AA1|KRAS|NRAS|UBA52
Reactome Gene Sets	Elastic fibre formation	-4.51109	7.70408	EFEMP1|FN1|ITGA5|ITGB1|ITGB3|LOXL2|EMILIN1
Reactome Gene Sets	Folding of actin by CCT/TriC	-4.50341	19.8105	TCP1|CCT3|CCT4|CCT2
Reactome Gene Sets	Urea cycle	-4.50341	19.8105	ASL|ASS1|CPS1|OTC
Reactome Gene Sets	Chylomicron assembly	-4.50341	19.8105	APOA4|APOB|APOE|P4HB
Reactome Gene Sets	Uptake and actions of bacterial toxins	-4.49939	9.58572	CALM3|CD9|EEF2|HSP90AA1|HSP90AB1|PDCD6IP
Reactome Gene Sets	PIP3 activates AKT signaling	-4.4573	3.15336	EGFR|IL1RAP|PDGFRB|PSMA3|PSMA4|PSMA5|PSMA6|PSMA7|PSMB1|PSMB3|PSMC1|PSMC6|PSMD3|PSMD7|RAC1|UBA52|PSMD6
Reactome Gene Sets	Neuronal System	-4.42875	2.6575	ACTN2|AP2B1|ALDH2|CACNA2D1|CALM3|EPB41L2|FLOT2|GNAI2|GNB1|HSPA8|IL1RAP|KRAS|NRAS|RAC1|TUBA1A|RTN3|TUBB4B|NBEA|NPTN|SLC38A2|DNAJC5|TUBB1
Reactome Gene Sets	Metabolism of water-soluble vitamins and cofactors	-4.38085	4.42917	PARP4|CYB5A|MMUT|NT5E|PC|SHMT2|SLC2A1|SLC2A3|VNN2|VNN1|ALDH1L1
Reactome Gene Sets	Ub-specific processing proteases	-4.3392	3.37679	PSMA3|PSMA4|PSMA5|PSMA6|PSMA7|PSMB1|PSMB3|PSMC1|PSMC6|PSMD3|PSMD7|UBA52|VDAC1|VDAC3|PSMD6
Reactome Gene Sets	Activation of Matrix Metalloproteinases	-4.33695	9.00477	MMP2|MMP14|PLG|TIMP1|TIMP2|COL18A1
Reactome Gene Sets	mitochondrial fatty acid beta-oxidation of saturated fatty acids	-4.31411	18.0095	ACADVL|ECHS1|HADHA|HADHB
Reactome Gene Sets	Regulation of localization of FOXO transcription factors	-4.31411	18.0095	YWHAB|YWHAG|YWHAZ|YWHAQ
Reactome Gene Sets	Phase I - Functionalization of compounds	-4.23165	4.67229	AADAC|ADH1C|ADH5|ALDH1A1|ALDH2|CES1|CYP2C8|EPHX1|HSP90AB1|POR
Reactome Gene Sets	Cilium Assembly	-4.18917	3.44959	HSP90AA1|SEPTIN2|RP2|TCP1|CCT3|YWHAE|YWHAG|TUBA1A|RAB11A|ACTR1A|TUBB4B|CCT4|CCT2|TUBB1
Reactome Gene Sets	N-glycan trimming in the ER and Calnexin/Calreticulin cycle	-4.18583	8.49021	CALR|PDIA3|PSMC1|UBA52|VCP|MOGS
Reactome Gene Sets	Late endosomal microautophagy	-4.18583	8.49021	HSPA8|TSG101|UBA52|VIM|CHMP4A|VPS28
Reactome Gene Sets	Deregulated CDK5 triggers multiple neurodegenerative pathways in Alzheimer's disease models	-4.18446	11.256	CAPN1|PRDX1|SOD2|PRDX2|YWHAE
Reactome Gene Sets	Neurodegenerative Diseases	-4.18446	11.256	CAPN1|PRDX1|SOD2|PRDX2|YWHAE
Reactome Gene Sets	Integration of energy metabolism	-4.16244	4.58576	ACLY|CD36|ACSL4|GNAI2|GNAQ|GNAS|GNB1|RAP1A|SLC2A1|IQGAP1
Reactome Gene Sets	EPH-ephrin mediated repulsion of cells	-4.14975	6.79772	ACTG1|AP2B1|CLTC|MMP2|RAC1|YES1|NCSTN
Reactome Gene Sets	COPI-independent Golgi-to-ER retrograde traffic	-4.14975	6.79772	CAPZA1|CAPZB|PAFAH1B2|TUBA1A|ACTR1A|TUBB4B|TUBB1
Reactome Gene Sets	GP1b-IX-V activation signalling	-4.14501	16.5087	COL1A1|COL1A2|FLNA|YWHAZ
Reactome Gene Sets	Ethanol oxidation	-4.14501	16.5087	ADH1C|ADH5|ALDH1A1|ALDH2
Reactome Gene Sets	RAC2 GTPase cycle	-4.13776	5.06518	ARHGDIA|CAV1|ITGB1|MCAM|TFRC|RAB7A|IQGAP1|NCKAP1|DOCK10
Reactome Gene Sets	Extrinsic Pathway of Fibrin Clot Formation	-4.09978	29.7157	F3|F10|TFPI
Reactome Gene Sets	Beta oxidation of lauroyl-CoA to decanoyl-CoA-CoA	-4.09978	29.7157	ECHS1|HADHA|HADHB
Reactome Gene Sets	Beta oxidation of octanoyl-CoA to hexanoyl-CoA	-4.09978	29.7157	ECHS1|HADHA|HADHB
Reactome Gene Sets	Beta oxidation of hexanoyl-CoA to butanoyl-CoA	-4.09978	29.7157	ECHS1|HADHA|HADHB
Reactome Gene Sets	Cellular response to heat stress	-4.0992	5.00827	EEF1A1|HSPA5|HSPA8|HSPA9|HSP90AA1|HSP90AB1|HSPA13|VCP|YWHAE
Reactome Gene Sets	Chaperonin-mediated protein folding	-4.02369	4.8982	GNAQ|GNB1|TCP1|CCT3|TUBA1A|TUBB4B|CCT4|CCT2|TUBB1
Reactome Gene Sets	SARS-CoV-2 Infection	-3.99377	5.50291	PARP4|DDOST|RPN1|RPN2|UBA52|VCP|MOGS|CHMP4A
Reactome Gene Sets	alpha-linolenic (omega3) and linoleic (omega6) acid metabolism	-3.9923	15.2388	ACAA1|ACSL1|HSD17B4|SCP2
Reactome Gene Sets	alpha-linolenic acid (ALA) metabolism	-3.9923	15.2388	ACAA1|ACSL1|HSD17B4|SCP2
Reactome Gene Sets	Advanced glycosylation endproduct receptor signaling	-3.9923	15.2388	CAPZA1|DDOST|HMGB1|LGALS3
Reactome Gene Sets	RHO GTPases activate PAKs	-3.99104	10.318	CALM3|FLNA|MYH9|MYL6|RAC1
Reactome Gene Sets	Sensory processing of sound by outer hair cells of the cochlea	-3.98782	6.42007	ACTG1|MSN|MYH9|MYO1C|RDX|SPTAN1|EZR
Reactome Gene Sets	Cooperation of PDCL (PhLP1) and TRiC/CCT in G-protein beta folding	-3.97746	7.81993	GNAQ|GNB1|TCP1|CCT3|CCT4|CCT2
Reactome Gene Sets	RHOH GTPase cycle	-3.97746	7.81993	ARHGDIA|CAV1|JUP|TFRC|VCP|RAB7A
Reactome Gene Sets	Transport to the Golgi and subsequent modification	-3.97063	3.48022	CAPZA1|CAPZB|CD59|RAB1A|SPTAN1|TUBA1A|ACTR1A|TUBB4B|LMAN2|TMED10|COPG1|TMED7|TUBB1
Reactome Gene Sets	Activation of NMDA receptors and postsynaptic events	-3.95024	4.79286	ACTN2|CALM3|KRAS|NRAS|RAC1|TUBA1A|TUBB4B|NBEA|TUBB1
Reactome Gene Sets	Intrinsic Pathway for Apoptosis	-3.93625	6.30334	YWHAB|YWHAE|YWHAG|YWHAH|YWHAZ|YWHAQ|CYCS
Reactome Gene Sets	Signaling by EGFR in Cancer	-3.90137	9.90525	EGFR|HSP90AA1|KRAS|NRAS|UBA52
Reactome Gene Sets	Defective Intrinsic Pathway for Apoptosis	-3.90137	9.90525	CAPN1|PRDX1|SOD2|PRDX2|YWHAE
Reactome Gene Sets	Antigen Presentation: Folding, assembly and peptide loading of class I MHC	-3.90137	9.90525	B2M|CALR|PDIA3|HLA-A|HSPA5
Reactome Gene Sets	Protein folding	-3.80917	4.59522	GNAQ|GNB1|TCP1|CCT3|TUBA1A|TUBB4B|CCT4|CCT2|TUBB1
Reactome Gene Sets	Fibronectin matrix formation	-3.80534	24.7631	FN1|ITGA5|ITGB1
Reactome Gene Sets	Scavenging by Class F Receptors	-3.80534	24.7631	APOB|CALR|HSP90AA1
Reactome Gene Sets	mitochondrial fatty acid beta-oxidation of unsaturated fatty acids	-3.80534	24.7631	DECR1|HADHA|HADHB
Reactome Gene Sets	Beta oxidation of decanoyl-CoA to octanoyl-CoA-CoA	-3.80534	24.7631	ECHS1|HADHA|HADHB
Reactome Gene Sets	Signaling by ERBB4	-3.78815	5.9773	APOE|EGFR|KRAS|NRAS|SPARC|UBA52|NCSTN
Reactome Gene Sets	Diseases associated with glycosaminoglycan metabolism	-3.78787	7.24774	VCAN|CSPG4|DCN|HSPG2|GPC6|AGRN
Reactome Gene Sets	Integrin signaling	-3.73416	9.17152	FN1|ITGB3|RAP1A|RAP1B|TLN1
Reactome Gene Sets	RAS processing	-3.73416	9.17152	CALM3|KRAS|NRAS|UBA52|GOLGA7
Reactome Gene Sets	Anchoring fibril formation	-3.72544	13.207	BMP1|COL1A1|COL1A2|COL4A2
Reactome Gene Sets	Constitutive Signaling by EGFRvIII	-3.72544	13.207	EGFR|HSP90AA1|KRAS|NRAS
Reactome Gene Sets	Signaling by EGFRvIII in Cancer	-3.72544	13.207	EGFR|HSP90AA1|KRAS|NRAS
Reactome Gene Sets	ESR-mediated signaling	-3.71238	3.10927	CALM3|CAV1|CTSD|EGFR|GNAI2|GNB1|HSPB1|HSP90AA1|HSP90AB1|KRAS|MMP2|NRAS|H3C1|H4C1
Reactome Gene Sets	MHC class II antigen presentation	-3.69115	4.02652	AP2B1|CAPZA1|CAPZB|CLTC|CTSD|TUBA1A|RAB7A|ACTR1A|TUBB4B|TUBB1
Reactome Gene Sets	Antigen processing: Ubiquitination & Proteasome degradation	-3.68459	2.72474	PSMA3|PSMA4|PSMA5|PSMA6|PSMA7|PSMB1|PSMB3|PSMC1|PSMC6|PSMD3|PSMD7|UBA52|UBA1|UBE2L3|UBE2N|UBE2V1|PSMD6
Reactome Gene Sets	RHOA GTPase cycle	-3.68419	3.70604	ARHGDIA|CAV1|FLOT2|JUP|MCAM|ABCD3|TFRC|SNAP23|IQGAP1|FARP1|FMNL3
Reactome Gene Sets	Post NMDA receptor activation events	-3.6708	4.95262	ACTN2|CALM3|KRAS|NRAS|RAC1|TUBA1A|TUBB4B|TUBB1
Reactome Gene Sets	Assembly Of The HIV Virion	-3.60747	12.3816	PPIA|TSG101|UBA52|VPS28
Reactome Gene Sets	Glycogen synthesis	-3.60747	12.3816	GBE1|PGM1|UBA52|UGP2
Reactome Gene Sets	Rap1 signalling	-3.60747	12.3816	RAP1A|RAP1B|YWHAB|YWHAZ
Reactome Gene Sets	Sema3A PAK dependent Axon repulsion	-3.60747	12.3816	HSP90AA1|HSP90AB1|RAC1|NRP1
Reactome Gene Sets	Signaling by ERBB2 ECD mutants	-3.60747	12.3816	EGFR|HSP90AA1|KRAS|NRAS
Reactome Gene Sets	Intra-Golgi and retrograde Golgi-to-ER traffic	-3.59277	3.18733	CAPZA1|CAPZB|IGF2R|PAFAH1B2|RAB1A|SURF4|TUBA1A|ACTR1A|TUBB4B|TMED10|COPG1|TMED7|TUBB1
Reactome Gene Sets	Peroxisomal lipid metabolism	-3.581	8.53901	ACAA1|ALDH3A2|HSD17B4|SCP2|DECR2
Reactome Gene Sets	RIPK1-mediated regulated necrosis	-3.581	8.53901	FLOT2|HSP90AA1|SDCBP|UBA52|PDCD6IP
Reactome Gene Sets	Regulation of necroptotic cell death	-3.581	8.53901	FLOT2|HSP90AA1|SDCBP|UBA52|PDCD6IP
Reactome Gene Sets	TYSND1 cleaves peroxisomal proteins	-3.56887	21.2255	ACAA1|HSD17B4|SCP2
Reactome Gene Sets	Metabolism of lipids	-3.53689	2.00241	ACAA1|ACADVL|ACAT1|ACLY|ALDH3A2|BDH1|SLC25A20|CAV1|CBR1|CD36|CYP2C8|AKR1C1|DECR1|ECHS1|ACSL1|ACSL4|GC|HADHA|HADHB|HMGCS2|HSD17B4|MMUT|SCP2|SLC25A1|PLPP3|CPNE3|CPNE1|DECR2|RAB14|ACOT1
Reactome Gene Sets	Neurotransmitter receptors and postsynaptic signal transmission	-3.5307	3.14069	ACTN2|AP2B1|CALM3|GNAI2|GNB1|KRAS|NRAS|RAC1|TUBA1A|TUBB4B|NBEA|NPTN|TUBB1
Reactome Gene Sets	FOXO-mediated transcription	-3.47628	5.33359	CAT|CAV1|SOD2|YWHAB|YWHAG|YWHAZ|YWHAQ
Reactome Gene Sets	Glyoxylate metabolism and glycine degradation	-3.43988	7.9881	DLST|GOT2|PDHB|ALDH4A1|GNMT
Reactome Gene Sets	RAC1 GTPase cycle	-3.39119	3.21251	ARHGDIA|CAV1|ITGB1|MCAM|RAC1|TFRC|RAB7A|SNAP23|IQGAP1|FARP1|NCKAP1|DOCK10
Reactome Gene Sets	Potential therapeutics for SARS	-3.38601	4.50238	AP2B1|ATP1A1|ATP1B1|ATP1B3|HSP90AA1|HSP90AB1|ITGA4|ITGB1
Reactome Gene Sets	Deubiquitination	-3.3858	2.65913	PSMA3|PSMA4|PSMA5|PSMA6|PSMA7|PSMB1|PSMB3|PSMC1|PSMC6|PSMD3|PSMD7|UBA52|VCP|VDAC1|VDAC3|PSMD6
Reactome Gene Sets	Activation of C3 and C5	-3.37132	18.5723	C3|C4A|C5
Reactome Gene Sets	Vitamin C (ascorbate) metabolism	-3.37132	18.5723	CYB5A|SLC2A1|SLC2A3
Reactome Gene Sets	Defective CHST3 causes SEDCJD	-3.37132	18.5723	VCAN|CSPG4|DCN
Reactome Gene Sets	Defective CHST14 causes EDS, musculocontractural type	-3.37132	18.5723	VCAN|CSPG4|DCN
Reactome Gene Sets	Defective CHSY1 causes TPBS	-3.37132	18.5723	VCAN|CSPG4|DCN
Reactome Gene Sets	Synthesis of Ketone Bodies	-3.37132	18.5723	ACAT1|BDH1|HMGCS2
Reactome Gene Sets	HCMV Infection	-3.36724	3.40493	EGFR|HNRNPK|ITGB1|TSG101|TUBA1A|H3C1|H4C1|TUBB4B|CHMP4A|VPS28|TUBB1
Reactome Gene Sets	Translation of Structural Proteins	-3.35434	6.06444	PARP4|DDOST|RPN1|RPN2|UBA52|MOGS
Reactome Gene Sets	Plasma lipoprotein remodeling	-3.30917	7.50397	APOA4|APOB|APOE|P4HB|ANGPTL3
Reactome Gene Sets	Plasma lipoprotein clearance	-3.30917	7.50397	AP2B1|APOB|APOE|CLTC|HDLBP
Reactome Gene Sets	Signaling by ERBB2	-3.30621	5.94315	EGFR|HSP90AA1|KRAS|NRAS|UBA52|YES1
Reactome Gene Sets	Chondroitin sulfate/dermatan sulfate metabolism	-3.30621	5.94315	VCAN|CSPG4|DCN|HSPG2|GPC6|AGRN
Reactome Gene Sets	Cargo trafficking to the periciliary membrane	-3.25924	5.82662	RP2|TCP1|CCT3|RAB11A|CCT4|CCT2
Reactome Gene Sets	Signalling to ERKs	-3.2473	7.28327	KRAS|NRAS|RALA|RAP1A|YWHAB
Reactome Gene Sets	trans-Golgi Network Vesicle Budding	-3.20342	4.81505	CLTC|HSPA8|IGF2R|RAB5C|TFRC|SNAP23|TXNDC5
Reactome Gene Sets	Transport of gamma-carboxylated protein precursors from the endoplasmic reticulum to the Golgi apparatus	-3.20179	16.5087	F2|F10|PROS1
Reactome Gene Sets	EGFR Transactivation by Gastrin	-3.20179	16.5087	EGFR|KRAS|NRAS
Reactome Gene Sets	RAC3 GTPase cycle	-3.19321	4.215	CAV1|ITGB1|MCAM|TFRC|RAB7A|SNAP23|NCKAP1|DOCK10
Reactome Gene Sets	Diseases of glycosylation	-3.16883	3.46337	VCAN|CSPG4|DCN|HSPG2|PGM1|THBS1|MOGS|GPC6|ADAMTS13|AGRN
Reactome Gene Sets	G2/M DNA damage checkpoint	-3.16262	4.17063	UBE2N|YWHAB|YWHAE|YWHAG|YWHAH|YWHAZ|H4C1|YWHAQ
Reactome Gene Sets	RAF activation	-3.12982	6.87864	CALM3|KRAS|NRAS|PHB1|YWHAB
Reactome Gene Sets	Ras activation upon Ca2+ influx through NMDA receptor	-3.12528	9.43357	ACTN2|CALM3|KRAS|NRAS
Reactome Gene Sets	Heparan sulfate/heparin (HS-GAG) metabolism	-3.08202	5.40286	VCAN|CSPG4|DCN|HSPG2|GPC6|AGRN
Reactome Gene Sets	RHOJ GTPase cycle	-3.08202	5.40286	CAV1|JUP|TFRC|RAB7A|SNAP23|FMNL3
Reactome Gene Sets	Signaling by ALK in cancer	-3.08202	5.40286	ATIC|CLTC|FN1|MSN|MYH9|VCL
Reactome Gene Sets	Signaling by ALK fusions and activated point mutants	-3.08202	5.40286	ATIC|CLTC|FN1|MSN|MYH9|VCL
Reactome Gene Sets	Anchoring of the basal body to the plasma membrane	-3.07328	4.04296	HSP90AA1|SEPTIN2|YWHAE|YWHAG|TUBA1A|RAB11A|ACTR1A|TUBB4B
Reactome Gene Sets	Gamma-carboxylation of protein precursors	-3.05344	14.8579	F2|F10|PROS1
Reactome Gene Sets	Removal of aminoterminal propeptides from gamma-carboxylated proteins	-3.05344	14.8579	F2|F10|PROS1
Reactome Gene Sets	ATF6 (ATF6-alpha) activates chaperone genes	-3.05344	14.8579	CALR|HSPA5|HSP90B1
Reactome Gene Sets	Ketone body metabolism	-3.05344	14.8579	ACAT1|BDH1|HMGCS2
Reactome Gene Sets	Chylomicron remodeling	-3.05344	14.8579	APOA4|APOB|APOE
Reactome Gene Sets	Signaling by ERBB2 TMD/JMD mutants	-3.04508	9.00477	EGFR|HSP90AA1|KRAS|NRAS
Reactome Gene Sets	COPI-dependent Golgi-to-ER retrograde traffic	-3.04429	4.00212	RAB1A|SURF4|TUBA1A|TUBB4B|TMED10|COPG1|TMED7|TUBB1
Reactome Gene Sets	Transcriptional activation of mitochondrial biogenesis	-3.04017	5.30638	ATP5F1B|CALM3|GLUD1|IDH2|SOD2|CYCS
Reactome Gene Sets	Golgi Associated Vesicle Biogenesis	-3.04017	5.30638	CLTC|HSPA8|IGF2R|RAB5C|TFRC|TXNDC5
Reactome Gene Sets	Ion homeostasis	-3.04017	5.30638	ATP1A1|ATP1B1|ATP1B3|ATP2B4|CALM3|TNNI3
Reactome Gene Sets	Molecules associated with elastic fibres	-3.0199	6.51661	EFEMP1|FN1|ITGB1|ITGB3|EMILIN1
Reactome Gene Sets	Ion transport by P-type ATPases	-2.99924	5.21329	ATP1A1|ATP1B1|ATP1B3|ATP2B4|CALM3|ATP11B
Reactome Gene Sets	Neddylation	-2.99124	2.75146	PSMA3|PSMA4|PSMA5|PSMA6|PSMA7|PSMB1|PSMB3|PSMC1|PSMC6|PSMD3|PSMD7|UBA52|PSMD6
Reactome Gene Sets	Initial triggering of complement	-2.96905	8.61326	C1R|C1S|C3|C4A
Reactome Gene Sets	Nephrin family interactions	-2.96905	8.61326	ACTN1|ACTN2|SPTAN1|IQGAP1
Reactome Gene Sets	BBSome-mediated cargo-targeting to cilium	-2.96905	8.61326	TCP1|CCT3|CCT4|CCT2
Reactome Gene Sets	Mitochondrial calcium ion transport	-2.96905	8.61326	PHB1|VDAC1|VDAC3|PHB2
Reactome Gene Sets	Response of Mtb to phagocytosis	-2.96905	8.61326	ENO1|PGK1|UBA52|RAB7A
Reactome Gene Sets	Gamma-carboxylation, transport, and amino-terminal cleavage of proteins	-2.92169	13.5072	F2|F10|PROS1
Reactome Gene Sets	Dermatan sulfate biosynthesis	-2.92169	13.5072	VCAN|CSPG4|DCN
Reactome Gene Sets	Beta-oxidation of very long chain fatty acids	-2.92169	13.5072	ACAA1|HSD17B4|DECR2
Reactome Gene Sets	Free fatty acids regulate insulin secretion	-2.92169	13.5072	CD36|ACSL4|GNAQ
Reactome Gene Sets	MET activates RAP1 and RAC1	-2.92169	13.5072	RAC1|RAP1A|RAP1B
Reactome Gene Sets	Constitutive Signaling by Overexpressed ERBB2	-2.92169	13.5072	HSP90AA1|KRAS|NRAS
Reactome Gene Sets	RHOQ GTPase cycle	-2.91997	5.03657	CAV1|JUP|TFRC|RAB7A|SNAP23|IQGAP1
Reactome Gene Sets	CDC42 GTPase cycle	-2.90073	3.19524	ARHGDIA|CAV1|JUP|TFRC|RAB7A|SNAP23|IQGAP1|FARP1|DOCK10|FMNL3
Reactome Gene Sets	Assembly and cell surface presentation of NMDA receptors	-2.8674	6.03978	ACTN2|TUBA1A|TUBB4B|NBEA|TUBB1
Reactome Gene Sets	Cargo recognition for clathrin-mediated endocytosis	-2.85155	3.73783	AP2B1|APOB|SCARB2|CLTC|EGFR|IGF2R|TFRC|UBA52
Reactome Gene Sets	Signaling by ERBB2 KD Mutants	-2.82801	7.9242	EGFR|HSP90AA1|KRAS|NRAS
Reactome Gene Sets	RND1 GTPase cycle	-2.81954	5.89598	ALDH3A2|CAV1|FLOT2|TFRC|RRAS2
Reactome Gene Sets	ATF6 (ATF6-alpha) activates chaperones	-2.80329	12.3816	CALR|HSPA5|HSP90B1
Reactome Gene Sets	Aspartate and asparagine metabolism	-2.80329	12.3816	ASNS|GOT2|SLC25A13
Reactome Gene Sets	Signaling by NTRKs	-2.78393	3.32639	AP2B1|CLTC|F3|KRAS|NRAS|RAC1|RALA|RAP1A|YWHAB
Reactome Gene Sets	Negative regulation of MAPK pathway	-2.77303	5.75886	KRAS|NRAS|PEBP1|UBA52|YWHAB
Reactome Gene Sets	Peroxisomal protein import	-2.771	4.71678	ACAA1|CAT|HSD17B4|SCP2|UBA52|DECR2
Reactome Gene Sets	Signaling by ERBB2 in Cancer	-2.76239	7.61942	EGFR|HSP90AA1|KRAS|NRAS
Reactome Gene Sets	Apoptosis induced DNA fragmentation	-2.69588	11.4291	H1-0|H1-5|HMGB1
Reactome Gene Sets	p38MAPK events	-2.69588	11.4291	KRAS|NRAS|RALA
Reactome Gene Sets	GRB2 events in EGFR signaling	-2.69588	11.4291	EGFR|KRAS|NRAS
Reactome Gene Sets	eNOS activation	-2.69588	11.4291	CALM3|CAV1|HSP90AA1
Reactome Gene Sets	Dissolution of Fibrin Clot	-2.69588	11.4291	ANXA2|PLG|S100A10
Reactome Gene Sets	Regulation of PLK1 Activity at G2/M Transition	-2.68887	3.93959	HSP90AA1|UBA52|YWHAE|YWHAG|TUBA1A|ACTR1A|TUBB4B
Reactome Gene Sets	Factors involved in megakaryocyte development and platelet production	-2.6412	2.94799	CAPZA1|CAPZB|RAC1|TUBA1A|H3C1|TUBB4B|EHD3|EHD2|DOCK10|TUBB1
Reactome Gene Sets	TBC/RABGAPs	-2.64102	5.38329	ARF6|RAB5C|RAB7A|RAB11A|RAB35
Reactome Gene Sets	The role of Nef in HIV-1 replication and disease pathogenesis	-2.63964	7.07518	AP2B1|B2M|HLA-A|RAC1
Reactome Gene Sets	Signaling by NTRK1 (TRKA)	-2.62719	3.4453	AP2B1|CLTC|F3|KRAS|NRAS|RALA|RAP1A|YWHAB
Reactome Gene Sets	Gap junction trafficking	-2.59933	5.26875	ACTG1|CLTC|TUBA1A|TUBB4B|TUBB1
Reactome Gene Sets	Degradation of cysteine and homocysteine	-2.59768	10.6128	CTH|GOT2|CSAD
Reactome Gene Sets	Early Phase of HIV Life Cycle	-2.59768	10.6128	FEN1|PPIA|BANF1
Reactome Gene Sets	Membrane binding and targetting of GAG proteins	-2.59768	10.6128	TSG101|UBA52|VPS28
Reactome Gene Sets	Synthesis And Processing Of GAG, GAGPOL Polyproteins	-2.59768	10.6128	TSG101|UBA52|VPS28
Reactome Gene Sets	SHC1 events in EGFR signaling	-2.59768	10.6128	EGFR|KRAS|NRAS
Reactome Gene Sets	CS/DS degradation	-2.59768	10.6128	VCAN|CSPG4|DCN
Reactome Gene Sets	Attenuation phase	-2.59768	10.6128	HSPA8|HSP90AA1|HSP90AB1
Reactome Gene Sets	Defective EXT2 causes exostoses 2	-2.59768	10.6128	HSPG2|GPC6|AGRN
Reactome Gene Sets	Defective EXT1 causes exostoses 1, TRPS2 and CHDS	-2.59768	10.6128	HSPG2|GPC6|AGRN
Reactome Gene Sets	SEMA3A-Plexin repulsion signaling by inhibiting Integrin adhesion	-2.59768	10.6128	RAC1|TLN1|NRP1
Reactome Gene Sets	PTK6 Regulates RHO GTPases, RAS GTPase and MAP kinases	-2.59768	10.6128	KRAS|NRAS|RAC1
Reactome Gene Sets	TRAF6 mediated IRF7 activation in TLR7/8 or 9 signaling	-2.59768	10.6128	UBA52|UBE2N|UBE2V1
Reactome Gene Sets	CREB1 phosphorylation through NMDA receptor-mediated activation of RAS signaling	-2.58209	6.8312	ACTN2|CALM3|KRAS|NRAS
Reactome Gene Sets	Activation of AMPK downstream of NMDARs	-2.58209	6.8312	CALM3|TUBA1A|TUBB4B|TUBB1
Reactome Gene Sets	Maturation of spike protein	-2.58209	6.8312	DDOST|RPN1|RPN2|MOGS
Reactome Gene Sets	Loss of Nlp from mitotic centrosomes	-2.53688	4.24511	HSP90AA1|YWHAE|YWHAG|TUBA1A|ACTR1A|TUBB4B
Reactome Gene Sets	Loss of proteins required for interphase microtubule organization from the centrosome	-2.53688	4.24511	HSP90AA1|YWHAE|YWHAG|TUBA1A|ACTR1A|TUBB4B
Reactome Gene Sets	RHOB GTPase cycle	-2.53688	4.24511	CAV1|FLOT2|JUP|MCAM|TFRC|SNAP23
Reactome Gene Sets	DAP12 signaling	-2.52685	6.6035	B2M|KRAS|NRAS|RAC1
Reactome Gene Sets	Recruitment of NuMA to mitotic centrosomes	-2.5262	3.68812	HSP90AA1|YWHAE|YWHAG|TUBA1A|ACTR1A|TUBB4B|TUBB1
Reactome Gene Sets	Unfolded Protein Response (UPR)	-2.5262	3.68812	ACADVL|ASNS|CALR|HSPA5|TLN1|HSP90B1|PDIA6
Reactome Gene Sets	Gap junction trafficking and regulation	-2.51913	5.0537	ACTG1|CLTC|TUBA1A|TUBB4B|TUBB1
Reactome Gene Sets	IRAK1 recruits IKK complex	-2.50729	9.90525	UBA52|UBE2N|UBE2V1
Reactome Gene Sets	IRAK1 recruits IKK complex upon TLR7/8 or 9 stimulation	-2.50729	9.90525	UBA52|UBE2N|UBE2V1
Reactome Gene Sets	Transcriptional Regulation by TP53	-2.47646	2.17101	COX5B|COX6B1|COX7C|G6PD|NDUFA4|PRDX1|PRDX2|UBA52|YWHAB|YWHAE|YWHAG|YWHAH|YWHAZ|YWHAQ|PRDX5|CYCS
Reactome Gene Sets	Sealing of the nuclear envelope (NE) by ESCRT-III	-2.47375	6.39048	TUBA1A|TUBB4B|CHMP4A|TUBB1
Reactome Gene Sets	AURKA Activation by TPX2	-2.44546	4.07065	HSP90AA1|YWHAE|YWHAG|TUBA1A|ACTR1A|TUBB4B
Reactome Gene Sets	SARS-CoV-1 Infection	-2.44285	4.85551	PARP4|UBA52|VCP|MOGS|CHMP4A
Reactome Gene Sets	Rab regulation of trafficking	-2.4254	3.19524	ARF6|RAB1A|RAB5C|YWHAE|RAB7A|RAB11A|RAB35|RAB14
Reactome Gene Sets	GRB2 events in ERBB2 signaling	-2.42362	9.28617	EGFR|KRAS|NRAS
Reactome Gene Sets	Defects of contact activation system (CAS) and kallikrein/kinin system (KKS)	-2.42362	9.28617	F2|F10|F11
Reactome Gene Sets	Diseases of hemostasis	-2.42362	9.28617	F2|F10|F11
Reactome Gene Sets	Endosomal Sorting Complex Required For Transport (ESCRT)	-2.42266	6.19078	TSG101|UBA52|CHMP4A|VPS28
Reactome Gene Sets	Apoptotic execution phase	-2.40609	4.76214	H1-0|H1-5|HMGB1|SPTAN1|VIM
Reactome Gene Sets	Metabolism of nucleotides	-2.40076	3.50185	AK2|ATIC|DPYS|NME2|PNP|NT5E|CMPK1
Reactome Gene Sets	TAK1 activates NFkB by phosphorylation and activation of IKKs complex	-2.37343	6.00318	HMGB1|UBA52|UBE2N|UBE2V1
Reactome Gene Sets	Metabolism of nitric oxide: NOS3 activation and regulation	-2.34581	8.73992	CALM3|CAV1|HSP90AA1
Reactome Gene Sets	Signaling by PTK6	-2.33513	4.58576	EGFR|KRAS|NRAS|RAC1|UBA52
Reactome Gene Sets	Signaling by Non-Receptor Tyrosine Kinases	-2.33513	4.58576	EGFR|KRAS|NRAS|RAC1|UBA52
Reactome Gene Sets	RHOD GTPase cycle	-2.33513	4.58576	ACTN1|CAPZB|CAV1|MCAM|RAB7A
Reactome Gene Sets	Diseases of programmed cell death	-2.30636	3.36586	CAPN1|PRDX1|SOD2|PRDX2|YWHAE|H3C1|H4C1
Reactome Gene Sets	Protein ubiquitination	-2.27637	3.76149	HLA-A|UBA52|UBA1|UBE2L3|UBE2N|VCP
Reactome Gene Sets	Microtubule-dependent trafficking of connexons from Golgi to the plasma membrane	-2.27313	8.25437	TUBA1A|TUBB4B|TUBB1
Reactome Gene Sets	Gastrin-CREB signalling pathway via PKC and MAPK	-2.27313	8.25437	EGFR|KRAS|NRAS
Reactome Gene Sets	Transport of connexons to the plasma membrane	-2.20499	7.81993	TUBA1A|TUBB4B|TUBB1
Reactome Gene Sets	LDL clearance	-2.20499	7.81993	AP2B1|APOB|CLTC
Reactome Gene Sets	Recruitment of mitotic centrosome proteins and complexes	-2.19797	3.62387	HSP90AA1|YWHAE|YWHAG|TUBA1A|ACTR1A|TUBB4B
Reactome Gene Sets	Centrosome maturation	-2.19797	3.62387	HSP90AA1|YWHAE|YWHAG|TUBA1A|ACTR1A|TUBB4B
Reactome Gene Sets	Fatty acyl-CoA biosynthesis	-2.19304	5.35419	ACLY|ACSL1|ACSL4|SLC25A1
Reactome Gene Sets	E3 ubiquitin ligases ubiquitinate target proteins	-2.17124	4.19714	HLA-A|UBA52|UBE2L3|UBE2N|VCP
Reactome Gene Sets	Signalling to RAS	-2.1409	7.42893	KRAS|NRAS|RALA
Reactome Gene Sets	TICAM1, RIP1-mediated IKK complex recruitment	-2.1409	7.42893	UBA52|UBE2N|UBE2V1
Reactome Gene Sets	Chondroitin sulfate biosynthesis	-2.1409	7.42893	VCAN|CSPG4|DCN
Reactome Gene Sets	RHO GTPases activate CIT	-2.1409	7.42893	MYH9|MYL6|RAC1
Reactome Gene Sets	Signaling by KIT in disease	-2.1409	7.42893	KRAS|NRAS|YES1
Reactome Gene Sets	Signaling by phosphorylated juxtamembrane, extracellular and kinase domain KIT mutants	-2.1409	7.42893	KRAS|NRAS|YES1
Reactome Gene Sets	RHO GTPases Activate Formins	-2.11254	2.83007	ACTG1|ITGB1|PFN1|RAC1|TUBA1A|TUBB4B|TUBB1|FMNL3
Reactome Gene Sets	Association of TriC/CCT with target proteins during biosynthesis	-2.11146	5.07961	TCP1|CCT3|CCT4|CCT2
Reactome Gene Sets	Nef-mediates down modulation of cell surface receptors by recruiting them to clathrin adapters	-2.08043	7.07518	AP2B1|B2M|HLA-A
Reactome Gene Sets	Synthesis, secretion, and inactivation of Glucagon-like Peptide-1 (GLP-1)	-2.08043	7.07518	DPP4|GNB1|SEC11A
Reactome Gene Sets	VEGFR2 mediated cell proliferation	-2.08043	7.07518	CALM3|KRAS|NRAS
Reactome Gene Sets	Regulation of TLR by endogenous ligand	-2.08043	7.07518	APOB|CD36|HMGB1
Reactome Gene Sets	SHC1 events in ERBB2 signaling	-2.02323	6.75358	EGFR|KRAS|NRAS
Reactome Gene Sets	HS-GAG degradation	-2.02323	6.75358	HSPG2|GPC6|AGRN
Reactome Gene Sets	Post-chaperonin tubulin folding pathway	-2.02323	6.75358	TUBA1A|TUBB4B|TUBB1
Reactome Gene Sets	RA biosynthesis pathway	-2.02323	6.75358	ADH1C|ALDH1A1|RDH16
Reactome Gene Sets	Insertion of tail-anchored proteins into the endoplasmic reticulum membrane	-2.02323	6.75358	ALDH3A2|CYB5A|SEC61G
Reactome Gene Sets	RAB GEFs exchange GTP for GDP on RABs	-2.00622	3.30175	RAB1A|RAB5C|YWHAE|RAB7A|RAB35|RAB14
KEGG Pathway	Coronavirus disease - COVID-19	-42.9448	11.9546	C1R|C1S|C3|C4A|C5|C7|C8B|C9|EGFR|F2|F13A1|RPSA|RPL10A|RPL3|RPL4|RPL5|RPL6|RPL7|RPL7A|RPL8|RPL9|RPL11|RPL12|RPL15|RPL17|RPL18|RPL19|RPL21|RPL22|RPL23A|RPL24|RPL27|RPL34|RPL35A|RPL37|RPLP0|RPLP1|RPS2|RPS3|RPS3A|RPS4X|RPS7|RPS9|RPS10|RPS11|RPS15A|RPS20|RPS23|RPS24|RPS25|RPS26|UBA52|NRP1|RPL14|RPL35|CGAS
KEGG Pathway	Ribosome	-35.4297	13.4787	RPSA|RPL10A|RPL3|RPL4|RPL5|RPL6|RPL7|RPL7A|RPL8|RPL9|RPL11|RPL12|RPL15|RPL17|RPL18|RPL19|RPL21|RPL22|RPL23A|RPL24|RPL27|RPL34|RPL35A|RPL37|RPLP0|RPLP1|RPS2|RPS3|RPS3A|RPS4X|RPS7|RPS9|RPS10|RPS11|RPS15A|RPS20|RPS23|RPS24|RPS25|RPS26|UBA52|RPL14|RPL35
KEGG Pathway	Prion disease	-30.0323	8.70791	SLC25A4|SLC25A5|ATP5F1A|ATP5F1B|ATP5F1C|ATP5PB|ATP5PO|C5|C7|C8B|C9|CAV1|COX5B|COX6B1|COX7C|CYC1|HSPA5|HSPA8|LAMC1|NCAM1|NDUFA4|NDUFA6|NDUFS3|NDUFS4|PSMA3|PSMA4|PSMA5|PSMA6|PSMA7|PSMB1|PSMB3|PSMC1|PSMC6|PSMD3|PSMD7|RAC1|SDHB|UQCRC1|UQCRC2|VDAC1|VDAC3|TUBA1A|PSMD6|TUBB4B|UQCRQ|CYCS|TUBB1|NDUFA11
KEGG Pathway	Parkinson disease	-27.4284	8.3785	SLC25A4|SLC25A5|ATP5F1A|ATP5F1B|ATP5F1C|ATP5PB|ATP5PO|CALM3|COX5B|COX6B1|COX7C|CYC1|GNAI2|GNAS|HSPA5|NDUFA4|NDUFA6|NDUFS3|NDUFS4|PSMA3|PSMA4|PSMA5|PSMA6|PSMA7|PSMB1|PSMB3|PSMC1|PSMC6|PSMD3|PSMD7|SDHB|UBA52|UBA1|UBE2L3|UQCRC1|UQCRC2|VDAC1|VDAC3|TUBA1A|PSMD6|TUBB4B|UQCRQ|CYCS|TUBB1|NDUFA11
KEGG Pathway	Carbon metabolism	-25.524	13.3505	ACAT1|ACO1|ACO2|ADH5|ALDOA|CAT|CPS1|CS|DLST|ECHS1|ENO1|ESD|FBP1|G6PD|GLUD1|GOT2|IDH2|MDH1|MDH2|MMUT|PC|PDHB|PGK1|PKM|SDHB|SHMT2|TPI1|SUCLG2|SUCLA2|RGN|PSAT1
KEGG Pathway	Amyotrophic lateral sclerosis	-25.1768	6.66699	ACTG1|ANXA7|ANXA11|ATP5F1A|ATP5F1B|ATP5F1C|ATP5PB|ATP5PO|CAT|COX5B|COX6B1|COX7C|CYC1|DNAH8|GPX3|HNRNPA2B1|HSPA5|NDUFA4|NDUFA6|NDUFS3|NDUFS4|PFN1|PSMA3|PSMA4|PSMA5|PSMA6|PSMA7|PSMB1|PSMB3|PSMC1|PSMC6|PSMD3|PSMD7|RAB1A|RAC1|SDHB|SRSF3|UQCRC1|UQCRC2|VCP|VDAC1|TUBA1A|PSMD6|ACTR1A|TUBB4B|UQCRQ|CYCS|TUBB1|NDUFA11
KEGG Pathway	Huntington disease	-24.7774	7.28327	AP2B1|SLC25A4|SLC25A5|ATP5F1A|ATP5F1B|ATP5F1C|ATP5PB|ATP5PO|CLTC|COX5B|COX6B1|COX7C|CYC1|DNAH8|GNAQ|GPX3|NDUFA4|NDUFA6|NDUFS3|NDUFS4|PSMA3|PSMA4|PSMA5|PSMA6|PSMA7|PSMB1|PSMB3|PSMC1|PSMC6|PSMD3|PSMD7|SDHB|SOD2|UQCRC1|UQCRC2|VDAC1|VDAC3|TUBA1A|PSMD6|ACTR1A|TUBB4B|UQCRQ|CYCS|TUBB1|NDUFA11
KEGG Pathway	Pathways of neurodegeneration - multiple diseases	-24.0469	5.61852	SLC25A4|SLC25A5|ATP5F1A|ATP5F1B|ATP5F1C|ATP5PB|ATP5PO|CALM3|CAPN1|CAT|COX5B|COX6B1|COX7C|CYC1|DNAH8|GNAQ|GPX3|HSPA5|KRAS|NDUFA4|NDUFA6|NDUFS3|NDUFS4|NRAS|PSMA3|PSMA4|PSMA5|PSMA6|PSMA7|PSMB1|PSMB3|PSMC1|PSMC6|PSMD3|PSMD7|RAB1A|RAC1|SDHB|UBA52|UBA1|UBE2L3|UQCRC1|UQCRC2|VCP|VDAC1|VDAC3|TUBA1A|PSMD6|ACTR1A|TUBB4B|UQCRQ|CYCS|TUBB1|NDUFA11
KEGG Pathway	Alzheimer disease	-22.3663	6.0618	SLC25A4|SLC25A5|APOE|ATP5F1A|ATP5F1B|ATP5F1C|ATP5PB|ATP5PO|CALM3|CAPN1|COX5B|COX6B1|COX7C|CYC1|GNAQ|KRAS|NDUFA4|NDUFA6|NDUFS3|NDUFS4|NRAS|PSMA3|PSMA4|PSMA5|PSMA6|PSMA7|PSMB1|PSMB3|PSMC1|PSMC6|PSMD3|PSMD7|SDHB|UQCRC1|UQCRC2|VDAC1|VDAC3|TUBA1A|PSMD6|RTN3|TUBB4B|NCSTN|UQCRQ|CYCS|RTN4|TUBB1|NDUFA11
KEGG Pathway	Chemical carcinogenesis - reactive oxygen species	-22.3191	8.21736	SLC25A4|SLC25A5|ATP5F1A|ATP5F1B|ATP5F1C|ATP5PB|ATP5PO|CAT|CBR1|COX5B|COX6B1|COX7C|CYC1|AKR1C1|NQO1|EGFR|EPHX1|GSTM2|GSTM5|KRAS|MGST1|NDUFA4|NDUFA6|NDUFS3|NDUFS4|NRAS|RAC1|SDHB|SOD2|UQCRC1|UQCRC2|VDAC1|VDAC3|AKR1A1|UQCRQ|NDUFA11|GSTA5
KEGG Pathway	Diabetic cardiomyopathy	-21.7125	8.53901	SLC25A4|SLC25A5|ATP5F1A|ATP5F1B|ATP5F1C|ATP5PB|ATP5PO|CD36|COL1A1|COL1A2|COL3A1|COX5B|COX6B1|COX7C|CTSD|CYC1|G6PD|MMP2|NDUFA4|NDUFA6|NDUFS3|NDUFS4|PDHB|RAC1|SDHB|SLC2A1|TNNI3|UQCRC1|UQCRC2|VDAC1|VDAC3|MPC2|UQCRQ|MPC1|NDUFA11
KEGG Pathway	ECM-receptor interaction	-20.0218	13.5072	CD36|CD44|CD47|COL1A1|COL1A2|COL4A2|COL6A1|COMP|FN1|HSPG2|TNC|ITGA1|ITGA2|ITGA3|ITGA4|ITGA5|ITGB1|ITGB3|LAMA4|LAMB1|LAMC1|RELN|THBS1|AGRN
KEGG Pathway	Focal adhesion	-19.8142	8.13117	ACTG1|ACTN1|CAV1|COL1A1|COL1A2|COL4A2|COL6A1|COMP|EGFR|FLNA|FLNC|FN1|TNC|ITGA1|ITGA2|ITGA3|ITGA4|ITGA5|ITGB1|ITGB3|LAMA4|LAMB1|LAMC1|MYL2|PDGFRB|RELN|RAC1|RAP1A|RAP1B|THBS1|TLN1|VCL|PDGFD
KEGG Pathway	Biosynthesis of amino acids	-17.8575	13.8673	ACO1|ACO2|ALDOA|ASL|ASNS|ASS1|CPS1|CS|CTH|ENO1|GOT2|IDH2|MAT1A|OTC|PAH|PC|PGK1|PKM|SHMT2|TPI1|PSAT1
KEGG Pathway	Regulation of actin cytoskeleton	-17.7322	7.26991	ACTG1|ACTN1|EGFR|F2|FN1|ITGA1|ITGA2|ITGA3|ITGA4|ITGA5|ITGB1|ITGB3|KRAS|MSN|MYH9|MYL2|NRAS|PDGFRB|PFN1|RAC1|RDX|TMSB4X|VCL|EZR|IQGAP1|ARPC4|ARPC3|ACTR2|ARPC2|NCKAP1|RRAS2|PDGFD
KEGG Pathway	Complement and coagulation cascades	-15.4135	11.6532	A2M|SERPINC1|C1R|C1S|C3|C4A|C5|C7|C8B|C9|CD59|F2|F3|F10|F11|F13A1|SERPIND1|PLG|PROS1|TFPI
KEGG Pathway	Citrate cycle (TCA cycle)	-14.1461	21.4614	ACLY|ACO1|ACO2|CS|DLST|IDH2|MDH1|MDH2|PC|PDHB|SDHB|SUCLG2|SUCLA2
KEGG Pathway	PI3K-Akt signaling pathway	-13.8937	4.89666	COL1A1|COL1A2|COL4A2|COL6A1|COMP|EGFR|FN1|GNB1|HSP90AA1|HSP90AB1|TNC|ITGA1|ITGA2|ITGA3|ITGA4|ITGA5|ITGB1|ITGB3|KRAS|LAMA4|LAMB1|LAMC1|NRAS|PDGFRB|RELN|RAC1|THBS1|HSP90B1|YWHAB|YWHAE|YWHAG|YWHAH|YWHAZ|YWHAQ|PDGFD
KEGG Pathway	Cardiac muscle contraction	-12.8921	10.2468	ATP1A1|ATP1B1|ATP1B3|CACNA2D1|COX5B|COX6B1|COX7C|CYC1|MYH6|MYH7|MYL2|MYL3|TNNI3|TNNT2|TPM1|UQCRC1|UQCRC2|UQCRQ
KEGG Pathway	Dilated cardiomyopathy	-12.1134	9.28617	ACTG1|CACNA2D1|DES|GNAS|ITGA1|ITGA2|ITGA3|ITGA4|ITGA5|ITGB1|ITGB3|MYH6|MYH7|MYL2|MYL3|TNNI3|TNNT2|TPM1
KEGG Pathway	Proteoglycans in cancer	-12.113	6.03978	ACTG1|CAV1|CD44|COL1A1|COL1A2|DCN|EGFR|FLNA|FLNC|FN1|HSPG2|ITGA2|ITGA5|ITGB1|ITGB3|KRAS|MMP2|MSN|NRAS|RAC1|RDX|THBS1|EZR|IQGAP1|RRAS2
KEGG Pathway	Salmonella infection	-11.7975	5.37031	ACTG1|ANXA2|ARF6|FLNA|FLNC|HSP90AA1|HSP90AB1|MYL2|PFN1|RAB5C|RAC1|RALA|RPS3|S100A10|HSP90B1|TUBA1A|RAB7A|ARPC4|ARPC3|ACTR2|ARPC2|ACTR1A|TUBB4B|NCKAP1|CYCS|AHNAK|TUBB1
KEGG Pathway	Amoebiasis	-11.6419	8.73992	ACTN1|C8B|C9|COL1A1|COL1A2|COL3A1|COL4A2|FN1|GNAQ|GNAS|HSPB1|LAMA4|LAMB1|LAMC1|PRDX1|RAB5C|VCL|RAB7A
KEGG Pathway	Hypertrophic cardiomyopathy	-11.5303	9.35495	ACTG1|CACNA2D1|DES|ITGA1|ITGA2|ITGA3|ITGA4|ITGA5|ITGB1|ITGB3|MYH6|MYH7|MYL2|MYL3|TNNI3|TNNT2|TPM1
KEGG Pathway	Glycolysis / Gluconeogenesis	-11.3782	11.088	ADH1C|ADH5|ALDH2|ALDH3A2|ALDOA|ENO1|FBP1|LDHA|LDHB|PDHB|PGK1|PGM1|PKM|TPI1|AKR1A1
KEGG Pathway	Phagosome	-11.3271	6.84244	ACTG1|C1R|C3|CALR|CD36|COMP|HLA-A|ITGA2|ITGA5|ITGB1|ITGB3|LAMP1|RAB5C|RAC1|TFRC|THBS1|TUBA1A|RAB7A|TUBB4B|SEC61G|TUBB1
KEGG Pathway	Pyruvate metabolism	-11.2127	13.6987	ACAT1|ADH1C|ADH5|ALDH2|ALDH3A2|LDHA|LDHB|MDH1|MDH2|PC|PDHB|PKM|AKR1A1
KEGG Pathway	Shigellosis	-11.089	5.21329	ACTG1|ACTN1|ARF6|C3|CAPN1|CD44|EGFR|ITGA5|ITGB1|MYL2|SEPTIN2|PFN1|RAC1|TLN1|UBA52|UBE2N|UBE2V1|VCL|VDAC1|H3C1|ARPC4|ARPC3|ACTR2|ARPC2|CYCS|CGAS
KEGG Pathway	Thermogenesis	-10.9101	5.33688	ACTG1|ATP5F1A|ATP5F1B|ATP5F1C|ATP5PB|ATP5PO|SLC25A20|COX5B|COX6B1|COX7C|CYC1|ACSL1|ACSL4|GNAS|KRAS|NDUFA4|NDUFA6|NDUFS3|NDUFS4|NRAS|SDHB|UQCRC1|UQCRC2|UQCRQ|NDUFA11
KEGG Pathway	Endocytosis	-10.8914	5.10985	AP2B1|ARF6|CAPZA1|CAPZB|CAV1|CLTC|EGFR|HLA-A|HSPA8|IGF2R|RAB5C|TFRC|TSG101|RAB7A|RAB11A|PDCD6IP|ARPC4|ARPC3|ACTR2|ARPC2|RAB35|CHMP4A|EHD3|EHD2|VPS28|VPS35
KEGG Pathway	Protein digestion and absorption	-10.5459	8.17423	ATP1A1|ATP1B1|ATP1B3|COL1A1|COL1A2|COL3A1|COL4A2|COL5A1|COL5A2|COL6A1|COL11A1|COL12A1|DPP4|SLC3A2|COL14A1|SLC38A2|COL18A1
KEGG Pathway	Oxidative phosphorylation	-10.5106	7.02238	ATP5F1A|ATP5F1B|ATP5F1C|ATP5PB|ATP5PO|COX5B|COX6B1|COX7C|CYC1|NDUFA4|NDUFA6|NDUFS3|NDUFS4|SDHB|UQCRC1|UQCRC2|UQCRQ|CYCS|NDUFA11
KEGG Pathway	Fatty acid degradation	-10.4466	13.8213	ACAA1|ACADVL|ACAT1|ADH1C|ADH5|ALDH2|ALDH3A2|ECHS1|ACSL1|ACSL4|HADHA|HADHB
KEGG Pathway	Proteasome	-10.0663	12.9199	PSMA3|PSMA4|PSMA5|PSMA6|PSMA7|PSMB1|PSMB3|PSMC1|PSMC6|PSMD3|PSMD7|PSMD6
KEGG Pathway	Spinocerebellar ataxia	-10.009	6.58041	SLC25A4|SLC25A5|GNAQ|RELN|PSMA3|PSMA4|PSMA5|PSMA6|PSMA7|PSMB1|PSMB3|PSMC1|PSMC6|PSMD3|PSMD7|VDAC1|VDAC3|PSMD6|CYCS
KEGG Pathway	Protein processing in endoplasmic reticulum	-9.48951	5.79254	CALR|CAPN1|DDOST|PDIA3|HSPA5|HSPA8|HSP90AA1|HSP90AB1|P4HB|RPN1|RPN2|HSP90B1|VCP|MOGS|PDIA6|LMAN2|CKAP4|SEC61G|DNAJC5|TXNDC5
KEGG Pathway	Bacterial invasion of epithelial cells	-9.3752	9.00477	ACTG1|CAV1|CLTC|CTNNA1|FN1|ITGA5|ITGB1|SEPTIN2|RAC1|VCL|ARPC4|ARPC3|ACTR2|ARPC2
KEGG Pathway	Arrhythmogenic right ventricular cardiomyopathy	-9.3752	9.00477	ACTG1|ACTN2|CACNA2D1|CDH2|CTNNA1|DES|ITGA1|ITGA2|ITGA3|ITGA4|ITGA5|ITGB1|ITGB3|JUP
KEGG Pathway	Pathogenic Escherichia coli infection	-9.17958	5.27945	ACTG1|ARF6|F2|ITGB1|MYH9|MYO1C|NCL|RAB1A|RAC1|RPS3|EZR|TUBA1A|ARPC4|ARPC3|ACTR2|ARPC2|TUBB4B|NCKAP1|TMED10|CYCS|TUBB1
KEGG Pathway	Human papillomavirus infection	-8.96775	4.0399	COL1A1|COL1A2|COL4A2|COL6A1|COMP|EGFR|FN1|GNAS|HLA-A|TNC|ITGA1|ITGA2|ITGA3|ITGA4|ITGA5|ITGB1|ITGB3|KRAS|LAMA4|LAMB1|LAMC1|NRAS|PDGFRB|PKM|RELN|PSMC1|THBS1
KEGG Pathway	Leukocyte transendothelial migration	-8.88524	6.95105	ACTG1|ACTN1|CTNNA1|CTNND1|GNAI2|ICAM1|ITGA4|ITGB1|MMP2|MSN|MYL2|RAC1|RAP1A|RAP1B|VCL|EZR
KEGG Pathway	Cysteine and methionine metabolism	-8.41962	10.8958	AHCY|BHMT|CTH|GCLC|GOT2|LDHA|LDHB|MAT1A|MDH1|MDH2|PSAT1
KEGG Pathway	Platelet activation	-8.34136	6.39048	ACTG1|COL1A1|COL1A2|COL3A1|F2|GNAI2|GNAQ|GNAS|ITGA2|ITGB1|ITGB3|RAP1A|RAP1B|TLN1|SNAP23|FERMT3
KEGG Pathway	Glyoxylate and dicarboxylate metabolism	-8.28775	14.8579	ACAT1|ACO1|ACO2|CAT|CS|MDH1|MDH2|MMUT|SHMT2
KEGG Pathway	Rap1 signaling pathway	-7.92591	4.71678	ACTG1|CALM3|CTNND1|EGFR|GNAI2|GNAQ|GNAS|ITGB1|ITGB3|KRAS|NRAS|PDGFRB|PFN1|RAC1|RALA|RAP1A|RAP1B|THBS1|TLN1|PDGFD
KEGG Pathway	Biosynthesis of cofactors	-7.82337	5.50291	AK2|ALDH2|ALDH3A2|NQO1|GCLC|HPD|MAT1A|NME2|SHMT2|UGDH|UGP2|HSD17B6|RGN|AKR1A1|PSAT1|CMPK1|UGT1A6
KEGG Pathway	Pathways in cancer	-7.81985	3.0779	CALM3|COL4A2|CTNNA1|NQO1|EGFR|F2|FN1|GNAI2|GNAQ|GNAS|GNB1|GSTM2|GSTM5|HSP90AA1|HSP90AB1|ITGA2|ITGA3|ITGB1|JUP|KRAS|LAMA4|LAMB1|LAMC1|MGST1|MMP2|NRAS|PDGFRB|RAC1|RALA|SLC2A1|HSP90B1|CYCS|GSTA5
KEGG Pathway	Glutathione metabolism	-7.69806	9.39291	G6PD|GCLC|GPX3|GSTM2|GSTM5|IDH2|MGST1|PRDX6|LAP3|NAT8B|GSTA5
KEGG Pathway	Fluid shear stress and atherosclerosis	-7.61974	5.70086	ACTG1|ASS1|CALM3|CAV1|NQO1|GSTM2|GSTM5|HSP90AA1|HSP90AB1|ICAM1|ITGB3|MGST1|MMP2|RAC1|HSP90B1|GSTA5
KEGG Pathway	Adrenergic signaling in cardiomyocytes	-7.14965	5.2828	ATP1A1|ATP1B1|ATP1B3|ATP2B4|CACNA2D1|CALM3|GNAI2|GNAQ|GNAS|MYH6|MYH7|MYL2|MYL3|TNNI3|TNNT2|TPM1
KEGG Pathway	Lipid and atherosclerosis	-7.04129	4.37674	APOA4|APOB|CALM3|CD36|CYP2C8|HSPA5|HSPA8|HSP90AA1|HSP90AB1|HSPD1|ICAM1|KRAS|NRAS|RAC1|RAP1A|RAP1B|SOD2|HSP90B1|CYCS
KEGG Pathway	Peroxisome	-7.02521	7.24774	ACAA1|CAT|ACSL1|ACSL4|HSD17B4|IDH2|PRDX1|ABCD3|SCP2|SOD2|PRDX5|DECR2
KEGG Pathway	Central carbon metabolism in cancer	-6.81526	7.78269	EGFR|G6PD|IDH2|KRAS|LDHA|LDHB|NRAS|PDGFRB|PDHB|PKM|SLC2A1
KEGG Pathway	Fatty acid metabolism	-6.71551	8.68881	ACAA1|ACADVL|ACAT1|ECHS1|ACSL1|ACSL4|HADHA|HADHB|HSD17B4|SCP2
KEGG Pathway	Tight junction	-6.43233	4.68887	ACTG1|ACTN1|ITGB1|MSN|MYH9|MYL2|MYL6|RAC1|RAP1A|RDX|EZR|TUBA1A|ARPC4|ARPC3|ACTR2|ARPC2
KEGG Pathway	Valine, leucine and isoleucine degradation	-6.35934	9.28617	ACAA1|ACAT1|ALDH2|ALDH3A2|ECHS1|HADHA|HADHB|HMGCS2|MMUT
KEGG Pathway	Metabolism of xenobiotics by cytochrome P450	-6.32289	6.98447	ADH1C|ADH5|CBR1|CYP2D7|AKR1C1|EPHX1|GSTM2|GSTM5|MGST1|UGT1A6|GSTA5
KEGG Pathway	Non-alcoholic fatty liver disease	-6.1914	4.79286	COX5B|COX6B1|COX7C|CYC1|NDUFA4|NDUFA6|NDUFS3|NDUFS4|RAC1|SDHB|UQCRC1|UQCRC2|UQCRQ|CYCS|NDUFA11
KEGG Pathway	Estrogen signaling pathway	-6.06746	5.0244	CALM3|CTSD|EGFR|GNAI2|GNAQ|GNAS|HSPA8|HSP90AA1|HSP90AB1|KRAS|KRT18|MMP2|NRAS|HSP90B1
KEGG Pathway	Viral carcinogenesis	-6.00851	4.12719	ACTN1|C3|HLA-A|HNRNPK|KRAS|NRAS|PKM|PSMC1|RAC1|VDAC3|YWHAB|YWHAE|YWHAG|YWHAH|YWHAZ|H4C1|YWHAQ
KEGG Pathway	Endocrine and other factor-regulated calcium reabsorption	-5.97631	8.41011	AP2B1|ATP1A1|ATP1B1|ATP1B3|ATP2B4|CLTC|GNAQ|GNAS|RAB11A
KEGG Pathway	Glycine, serine and threonine metabolism	-5.93999	9.90525	BHMT|CTH|SARDH|SHMT2|GNMT|DMGDH|PSAT1|CHDH
KEGG Pathway	Ferroptosis	-5.85343	9.66365	ACSL1|ACSL4|GCLC|PCBP1|PCBP2|SLC3A2|TFRC|VDAC3
KEGG Pathway	Adherens junction	-5.79643	6.97553	ACTG1|ACTN1|CTNNA1|CTNND1|EGFR|NECTIN2|RAC1|VCL|YES1|IQGAP1
KEGG Pathway	Gap junction	-5.78761	6.19078	EGFR|GNAI2|GNAQ|GNAS|KRAS|NRAS|PDGFRB|TUBA1A|TUBB4B|PDGFD|TUBB1
KEGG Pathway	Pantothenate and CoA biosynthesis	-5.55735	14.1504	ALDH2|ALDH3A2|DPYS|VNN2|VNN1|CSAD
KEGG Pathway	Propanoate metabolism	-5.54219	10.8339	ECHS1|HADHA|LDHA|LDHB|MMUT|SUCLG2|SUCLA2
KEGG Pathway	Arginine biosynthesis	-5.42652	13.5072	ASL|ASS1|CPS1|GLUD1|GOT2|OTC
KEGG Pathway	Necroptosis	-5.33395	4.3608	SLC25A4|SLC25A5|CAPN1|GLUD1|HMGB1|HSP90AA1|HSP90AB1|PPIA|PYGL|VDAC1|VDAC3|AIFM1|MACROH2A1|CHMP4A
KEGG Pathway	Hematopoietic cell lineage	-5.27913	5.50291	CD9|CD36|CD44|CD59|ITGA1|ITGA2|ITGA3|ITGA4|ITGA5|ITGB3|TFRC
KEGG Pathway	AGE-RAGE signaling pathway in diabetic complications	-5.23641	5.44789	COL1A1|COL1A2|COL3A1|COL4A2|F3|FN1|ICAM1|KRAS|MMP2|NRAS|RAC1
KEGG Pathway	Pancreatic secretion	-5.15255	5.34106	AMY1A|ATP1A1|ATP1B1|ATP1B3|ATP2B4|GNAQ|GNAS|RAC1|RAP1A|RAP1B|RAB11A
KEGG Pathway	Alanine, aspartate and glutamate metabolism	-5.09463	9.36983	ASL|ASNS|ASS1|CPS1|GLUD1|GOT2|ALDH4A1
KEGG Pathway	Relaxin signaling pathway	-4.8991	4.60709	ACTA2|COL1A1|COL1A2|COL3A1|COL4A2|EGFR|GNAI2|GNAS|GNB1|KRAS|MMP2|NRAS
KEGG Pathway	Drug metabolism - cytochrome P450	-4.84065	6.19078	ADH1C|ADH5|CYP2C8|CYP2D7|GSTM2|GSTM5|MGST1|UGT1A6|GSTA5
KEGG Pathway	Human cytomegalovirus infection	-4.81299	3.52187	B2M|CALM3|CALR|EGFR|GNAI2|GNAQ|GNAS|GNB1|PDIA3|HLA-A|ITGB3|KRAS|NRAS|RAC1|CYCS|CGAS
KEGG Pathway	Tryptophan metabolism	-4.7142	8.25437	ACAT1|ALDH2|ALDH3A2|CAT|DLST|ECHS1|HADHA
KEGG Pathway	Systemic lupus erythematosus	-4.66698	4.36996	ACTN1|C1R|C1S|C3|C4A|C5|C7|C8B|C9|H3C1|H4C1|MACROH2A1
KEGG Pathway	Gastric acid secretion	-4.64797	5.86495	ACTG1|ATP1A1|ATP1B1|ATP1B3|CALM3|GNAI2|GNAQ|GNAS|EZR
KEGG Pathway	Pertussis	-4.64797	5.86495	C1R|C1S|C3|C4A|C5|CALM3|GNAI2|ITGA5|ITGB1
KEGG Pathway	Yersinia infection	-4.63508	4.33806	ACTG1|ARF6|FN1|GNAQ|ITGA4|ITGA5|ITGB1|RAC1|ARPC4|ARPC3|ACTR2|ARPC2
KEGG Pathway	Ascorbate and aldarate metabolism	-4.58537	9.90525	ALDH2|ALDH3A2|UGDH|RGN|AKR1A1|UGT1A6
KEGG Pathway	Viral myocarditis	-4.57183	6.6035	ACTG1|CAV1|HLA-A|ICAM1|MYH6|MYH7|RAC1|CYCS
KEGG Pathway	2-Oxocarboxylic acid metabolism	-4.51769	13.0332	ACO1|ACO2|CS|GOT2|IDH2
KEGG Pathway	beta-Alanine metabolism	-4.49939	9.58572	ALDH2|ALDH3A2|DPYS|ECHS1|HADHA|CSAD
KEGG Pathway	Drug metabolism - other enzymes	-4.4674	5.5717	CES1|DPYS|GSTM2|GSTM5|MGST1|NME2|CMPK1|UGT1A6|GSTA5
KEGG Pathway	cGMP-PKG signaling pathway	-4.42648	3.85534	SLC25A4|SLC25A5|ATP1A1|ATP1B1|ATP1B3|ATP2B4|CALM3|GNAI2|GNAQ|MYH6|MYH7|VDAC1|VDAC3
KEGG Pathway	Cell adhesion molecules	-4.27456	3.98869	ALCAM|CDH2|VCAN|HLA-A|ICAM1|ITGA4|ITGB1|NCAM1|PVR|NECTIN2|ICOSLG|CD276
KEGG Pathway	Cholesterol metabolism	-4.20631	6.93367	APOA4|APOB|APOE|CD36|VDAC1|VDAC3|ANGPTL3
KEGG Pathway	Glucagon signaling pathway	-4.19684	4.62862	CALM3|FBP1|GNAQ|GNAS|LDHA|LDHB|PDHB|PKM|PYGL|SLC2A1
KEGG Pathway	Epstein-Barr virus infection	-4.16594	3.43251	B2M|CALR|CD44|PDIA3|HLA-A|ICAM1|PSMC1|PSMC6|PSMD3|PSMD7|RAC1|VIM|PSMD6|CYCS
KEGG Pathway	HIF-1 signaling pathway	-4.12845	4.54369	ALDOA|EGFR|ENO1|LDHA|LDHB|PDHB|PGK1|SLC2A1|TFRC|TIMP1
KEGG Pathway	Chemical carcinogenesis - DNA adducts	-4.12658	5.74217	CBR1|CYP2C8|EPHX1|GSTM2|GSTM5|MGST1|UGT1A6|GSTA5
KEGG Pathway	Proximal tubule bicarbonate reclamation	-4.08525	10.7666	ATP1A1|ATP1B1|ATP1B3|GLUD1|MDH1
KEGG Pathway	Small cell lung cancer	-3.98671	4.84496	COL4A2|FN1|ITGA2|ITGA3|ITGB1|LAMA4|LAMB1|LAMC1|CYCS
KEGG Pathway	Chemical carcinogenesis - receptor activation	-3.94209	3.2706	EGFR|EPHX1|GNAI2|GNAS|GSTM2|GSTM5|HSP90AA1|HSP90AB1|KRAS|MGST1|NRAS|HSP90B1|UGT1A6|GSTA5
KEGG Pathway	Thyroid hormone synthesis	-3.86765	5.2828	ATP1A1|ATP1B1|ATP1B3|GNAQ|GNAS|GPX3|HSPA5|HSP90B1
KEGG Pathway	Neutrophil extracellular trap formation	-3.85463	3.38864	ACTG1|SLC25A4|SLC25A5|C3|C5|HMGB1|ITGB3|RAC1|VDAC1|VDAC3|H3C1|H4C1|MACROH2A1
KEGG Pathway	Legionellosis	-3.83646	6.08217	C3|EEF1A1|HSPA8|HSPD1|RAB1A|VCP|CYCS
KEGG Pathway	Thyroid hormone signaling pathway	-3.74955	4.09308	ACTG1|ATP1A1|ATP1B1|ATP1B3|ITGB3|KRAS|MYH6|MYH7|NRAS|SLC2A1
KEGG Pathway	Antigen processing and presentation	-3.74764	5.07961	B2M|CALR|PDIA3|HLA-A|HSPA5|HSPA8|HSP90AA1|HSP90AB1
KEGG Pathway	Fat digestion and absorption	-3.67048	6.91064	ACAT1|APOA4|APOB|CD36|GOT2|PLPP3
KEGG Pathway	Phospholipase D signaling pathway	-3.65848	3.681	ARF6|EGFR|F2|GNAS|KRAS|NRAS|PDGFRB|RALA|PLPP3|RRAS2|PDGFD
KEGG Pathway	Butanoate metabolism	-3.65596	8.84397	ACAT1|BDH1|ECHS1|HADHA|HMGCS2
KEGG Pathway	Ras signaling pathway	-3.53613	2.98865	ARF6|CALM3|EGFR|GNB1|KRAS|NRAS|PDGFRB|RAB5C|RAC1|RALA|RAP1A|RAP1B|RRAS2|PDGFD
KEGG Pathway	Pentose phosphate pathway	-3.50905	8.25437	ALDOA|FBP1|G6PD|PGM1|RGN
KEGG Pathway	Oxytocin signaling pathway	-3.509	3.53759	ACTG1|CACNA2D1|CALM3|EEF2|EGFR|GNAI2|GNAQ|GNAS|KRAS|MYL6|NRAS
KEGG Pathway	Hepatitis C	-3.4372	3.46999	CD81|EGFR|KRAS|NRAS|YWHAB|YWHAE|YWHAG|YWHAH|YWHAZ|YWHAQ|CYCS
KEGG Pathway	Human immunodeficiency virus 1 infection	-3.39076	3.03699	B2M|CALM3|CALR|GNAI2|GNAQ|GNB1|PDIA3|HLA-A|KRAS|NRAS|RAC1|CYCS|CGAS
KEGG Pathway	Retinol metabolism	-3.35506	5.09829	ADH1C|ADH5|ALDH1A1|CYP2C8|RDH16|HSD17B6|UGT1A6
KEGG Pathway	Apoptosis	-3.33987	3.64163	ACTG1|PARP4|CAPN1|CTSD|KRAS|NRAS|SPTAN1|TUBA1A|AIFM1|CYCS
KEGG Pathway	Malaria	-3.30621	5.94315	CD36|CD81|COMP|HBA1|ICAM1|THBS1
KEGG Pathway	Apelin signaling pathway	-3.26514	3.56304	ACTA2|CALM3|GNAI2|GNAQ|GNB1|KRAS|MYL2|MYL3|NRAS|RRAS2
KEGG Pathway	GnRH signaling pathway	-3.22423	4.26032	CALM3|EGFR|GNAQ|GNAS|KRAS|MMP2|MMP14|NRAS
KEGG Pathway	Salivary secretion	-3.22423	4.26032	AMY1A|ATP1A1|ATP1B1|ATP1B3|ATP2B4|CALM3|GNAQ|GNAS
KEGG Pathway	Human T-cell leukemia virus 1 infection	-3.20199	2.90018	SLC25A4|SLC25A5|B2M|CALR|HLA-A|ICAM1|KRAS|NRAS|SLC2A1|TLN1|VDAC1|VDAC3|NRP1
KEGG Pathway	Staphylococcus aureus infection	-3.13244	4.12719	C1R|C1S|C3|C4A|C5|ICAM1|KRT18|PLG
KEGG Pathway	Starch and sucrose metabolism	-3.12982	6.87864	AMY1A|GBE1|PGM1|PYGL|UGP2
KEGG Pathway	Prostate cancer	-3.10266	4.08464	EGFR|HSP90AA1|HSP90AB1|KRAS|NRAS|PDGFRB|HSP90B1|PDGFD
KEGG Pathway	MAPK signaling pathway	-2.9856	2.52685	CACNA2D1|EGFR|FLNA|FLNC|HSPA8|HSPB1|IL1RAP|KRAS|NRAS|PDGFRB|RAC1|RAP1A|RAP1B|RRAS2|PDGFD
KEGG Pathway	Cellular senescence	-2.87969	3.17476	SLC25A4|SLC25A5|CALM3|CAPN1|HLA-A|KRAS|NRAS|VDAC1|VDAC3|RRAS2
KEGG Pathway	Bladder cancer	-2.8674	6.03978	EGFR|KRAS|MMP2|NRAS|THBS1
KEGG Pathway	Lysine degradation	-2.771	4.71678	ACAT1|ALDH2|ALDH3A2|DLST|ECHS1|HADHA
KEGG Pathway	cAMP signaling pathway	-2.72055	2.68921	ATP1A1|ATP1B1|ATP1B3|ATP2B4|CALM3|GNAI2|GNAS|RAC1|RAP1A|RAP1B|TNNI3|RRAS2
KEGG Pathway	Fatty acid elongation	-2.69967	7.33722	ECHS1|HADHA|HADHB|ACOT1
KEGG Pathway	Biosynthesis of unsaturated fatty acids	-2.69967	7.33722	ACAA1|HSD17B4|SCP2|ACOT1
KEGG Pathway	Bile secretion	-2.66077	3.89532	ATP1A1|ATP1B1|ATP1B3|EPHX1|GNAS|SLC2A1|UGT1A6
KEGG Pathway	Long-term potentiation	-2.63342	4.43518	CALM3|GNAQ|KRAS|NRAS|RAP1A|RAP1B
KEGG Pathway	Serotonergic synapse	-2.62719	3.4453	CYP2C8|CYP2D7|GNAI2|GNAQ|GNAS|GNB1|KRAS|NRAS
KEGG Pathway	Alcoholic liver disease	-2.61164	3.13899	ACADVL|ADH1C|ADH5|ALDH2|ALDH3A2|C3|C4A|C5|TRA2B
KEGG Pathway	Renal cell carcinoma	-2.56846	4.30663	KRAS|NRAS|RAC1|RAP1A|RAP1B|SLC2A1
KEGG Pathway	Neurotrophin signaling pathway	-2.53493	3.32949	ARHGDIA|CALM3|KRAS|NRAS|RAC1|RAP1A|RAP1B|YWHAE
KEGG Pathway	Fc gamma R-mediated phagocytosis	-2.4499	3.57406	ARF6|RAC1|PLPP3|ARPC4|ARPC3|ACTR2|ARPC2
KEGG Pathway	Arginine and proline metabolism	-2.44285	4.85551	ALDH2|ALDH3A2|GOT2|ALDH4A1|LAP3
KEGG Pathway	Calcium signaling pathway	-2.42842	2.47631	SLC25A4|SLC25A5|ATP2B4|CALM3|EGFR|GNAQ|GNAS|MST1|PDGFRB|VDAC1|VDAC3|PDGFD
KEGG Pathway	Aldosterone synthesis and secretion	-2.42516	3.53759	ATP1A1|ATP1B1|ATP1B3|ATP2B4|CALM3|GNAQ|GNAS
KEGG Pathway	Choline metabolism in cancer	-2.42516	3.53759	EGFR|KRAS|NRAS|PDGFRB|RAC1|PLPP3|PDGFD
KEGG Pathway	PPAR signaling pathway	-2.38716	3.9621	ACAA1|CD36|ACSL1|ACSL4|HMGCS2|SCP2
KEGG Pathway	Phenylalanine metabolism	-2.34581	8.73992	GOT2|HPD|PAH
KEGG Pathway	Nitrogen metabolism	-2.34581	8.73992	CA3|CPS1|GLUD1
KEGG Pathway	MicroRNAs in cancer	-2.34576	2.23667	CD44|EGFR|HNRNPK|TNC|ITGA5|ITGB3|KRAS|NRAS|PDGFRB|RDX|THBS1|TPM1|EZR|VIM
KEGG Pathway	Pentose and glucuronate interconversions	-2.32596	5.82662	UGDH|UGP2|AKR1A1|UGT1A6
KEGG Pathway	Hippo signaling pathway	-2.32265	2.83908	ACTG1|AFP|CTNNA1|YWHAB|YWHAE|YWHAG|YWHAH|YWHAZ|YWHAQ
KEGG Pathway	Tyrosine metabolism	-2.23586	5.50291	ADH1C|ADH5|GOT2|HPD
KEGG Pathway	Pyrimidine metabolism	-2.20259	4.2695	DPYS|NME2|PNP|NT5E|CMPK1
KEGG Pathway	Kaposi sarcoma-associated herpesvirus infection	-2.20007	2.5529	C3|CALM3|GNB1|HLA-A|ICAM1|KRAS|NRAS|RAC1|UBA52|CYCS
KEGG Pathway	Biosynthesis of nucleotide sugars	-2.19304	5.35419	PGM1|UGDH|UGP2|GNPNAT1
KEGG Pathway	Aldosterone-regulated sodium reabsorption	-2.19304	5.35419	ATP1A1|ATP1B1|ATP1B3|KRAS
KEGG Pathway	African trypanosomiasis	-2.19304	5.35419	GNAQ|HBA1|ICAM1|LAMA4
KEGG Pathway	One carbon pool by folate	-2.1409	7.42893	ATIC|SHMT2|ALDH1L1
KEGG Pathway	Long-term depression	-2.14056	4.12719	GNAI2|GNAQ|GNAS|KRAS|NRAS
KEGG Pathway	Hepatocellular carcinoma	-2.13486	2.65319	ACTG1|NQO1|EGFR|GSTM2|GSTM5|KRAS|MGST1|NRAS|GSTA5
KEGG Pathway	Toxoplasmosis	-2.11106	3.09539	GNAI2|HSPA8|ITGB1|LAMA4|LAMB1|LAMC1|CYCS
KEGG Pathway	Insulin secretion	-2.09912	3.45532	ATP1A1|ATP1B1|ATP1B3|GNAQ|GNAS|SLC2A1
KEGG Pathway	Colorectal cancer	-2.09912	3.45532	EGFR|KRAS|NRAS|RAC1|RALA|CYCS
KEGG Pathway	Autophagy - animal	-2.09468	2.81	CTSD|HMGB1|KRAS|LAMP1|NRAS|RAB1A|RAB7A|RRAS2
KEGG Pathway	Longevity regulating pathway - multiple species	-2.08111	3.99405	CAT|HSPA8|KRAS|NRAS|SOD2
KEGG Pathway	Histidine metabolism	-2.02323	6.75358	ALDH2|ALDH3A2|HAL
GO Biological Processes	cytoplasmic translation	-42.7983	19.0145	RPSA|RPL10A|RPL3|RPL4|RPL5|RPL6|RPL7|RPL7A|RPL8|RPL9|RPL11|RPL12|RPL15|RPL17|RPL18|RPL19|RPL21|RPL22|RPL23A|RPL24|RPL27|RPL34|RPL35A|RPL37|RPLP0|RPLP1|RPS2|RPS3|RPS3A|RPS4X|RPS7|RPS9|RPS10|RPS11|RPS15A|RPS20|RPS23|RPS24|RPS25|RPS26|UBA52|RPL14|RPL35
GO Biological Processes	cellular amide metabolic process	-38.8199	5.67901	ACAT1|ACLY|ASL|ASNS|ASS1|CLIC1|CPS1|DLST|DPP4|EEF1A1|EEF2|ACSL1|ACSL4|G6PD|GCLC|GSTM2|GSTM5|HAL|HARS1|HMGCS2|HSD17B4|RPSA|RPL10A|PNP|OTC|PDHB|RPL3|RPL4|RPL5|RPL6|RPL7|RPL7A|RPL8|RPL9|RPL11|RPL12|RPL15|RPL17|RPL18|RPL19|RPL21|RPL22|RPL23A|RPL24|RPL27|RPL34|RPL35A|RPL37|RPLP0|RPLP1|RPS2|RPS3|RPS3A|RPS4X|RPS7|RPS9|RPS10|RPS11|RPS15A|RPS20|RPS23|RPS24|RPS25|RPS26|SHMT2|SLC25A1|SOD2|TUFM|UBA52|WARS1|P…
GO Biological Processes	generation of precursor metabolites and energy	-37.2571	8.04163	ACADVL|ACAT1|ACO1|ACO2|ADH1C|ADH5|ALDH2|ALDOA|SLC25A4|ATP5F1A|ATP5F1B|ATP5F1C|ATP5PB|ATP5PO|CAT|COX5B|COX7C|CS|CYB5A|CYC1|DLST|ENO1|ETFA|ETFB|ETFDH|G6PD|GBE1|HMGCS2|IDH2|LDHA|LOXL2|MDH1|MDH2|NDUFA4|NDUFA6|NDUFS3|NDUFS4|PDHB|PGK1|PGM1|PKM|POR|PYGL|SDHB|SOD2|TPI1|UGP2|UQCRC1|UQCRC2|RDH16|HSD17B6|ALDH4A1|SUCLG2|SUCLA2|SLC25A13|ALDH1L1|UQCRQ|GNMT|DMGDH|CYCS|SLC25A18|ATP5F1EP2|UQCRFS1P1
GO Biological Processes	amide biosynthetic process	-32.0194	6.5826	ACAT1|ACLY|ASL|ASNS|ASS1|CPS1|EEF1A1|EEF2|ACSL1|ACSL4|GCLC|HARS1|RPSA|RPL10A|OTC|PDHB|RPL3|RPL4|RPL5|RPL6|RPL7|RPL7A|RPL8|RPL9|RPL11|RPL12|RPL15|RPL17|RPL18|RPL19|RPL21|RPL22|RPL23A|RPL24|RPL27|RPL34|RPL35A|RPL37|RPLP0|RPLP1|RPS2|RPS3|RPS3A|RPS4X|RPS7|RPS9|RPS10|RPS11|RPS15A|RPS20|RPS23|RPS24|RPS25|RPS26|SLC25A1|TUFM|UBA52|WARS1|RPL14|RACK1|RPL35|MPC2|EIF3L
GO Biological Processes	peptide metabolic process	-30.3292	6.2794	CLIC1|DPP4|EEF1A1|EEF2|G6PD|GCLC|GSTM2|GSTM5|HARS1|RPSA|RPL10A|RPL3|RPL4|RPL5|RPL6|RPL7|RPL7A|RPL8|RPL9|RPL11|RPL12|RPL15|RPL17|RPL18|RPL19|RPL21|RPL22|RPL23A|RPL24|RPL27|RPL34|RPL35A|RPL37|RPLP0|RPLP1|RPS2|RPS3|RPS3A|RPS4X|RPS7|RPS9|RPS10|RPS11|RPS15A|RPS20|RPS23|RPS24|RPS25|RPS26|SOD2|TUFM|UBA52|WARS1|RPL14|RACK1|ADAMTS13|RPL35|NCSTN|SEC11A|EIF3L|NAT8B|GSTA5
GO Biological Processes	translation	-27.9935	7.45877	EEF1A1|EEF2|HARS1|RPSA|RPL10A|RPL3|RPL4|RPL5|RPL6|RPL7|RPL7A|RPL8|RPL9|RPL11|RPL12|RPL15|RPL17|RPL18|RPL19|RPL21|RPL22|RPL23A|RPL24|RPL27|RPL34|RPL35A|RPL37|RPLP0|RPLP1|RPS2|RPS3|RPS3A|RPS4X|RPS7|RPS9|RPS10|RPS11|RPS15A|RPS20|RPS23|RPS24|RPS25|RPS26|TUFM|UBA52|WARS1|RPL14|RACK1|RPL35|EIF3L
GO Biological Processes	peptide biosynthetic process	-27.3168	7.03576	EEF1A1|EEF2|GCLC|HARS1|RPSA|RPL10A|RPL3|RPL4|RPL5|RPL6|RPL7|RPL7A|RPL8|RPL9|RPL11|RPL12|RPL15|RPL17|RPL18|RPL19|RPL21|RPL22|RPL23A|RPL24|RPL27|RPL34|RPL35A|RPL37|RPLP0|RPLP1|RPS2|RPS3|RPS3A|RPS4X|RPS7|RPS9|RPS10|RPS11|RPS15A|RPS20|RPS23|RPS24|RPS25|RPS26|TUFM|UBA52|WARS1|RPL14|RACK1|RPL35|EIF3L
GO Biological Processes	response to wounding	-26.2135	6.21957	ACTG1|ANXA5|ANXA6|APOA4|APOD|SERPINC1|CD9|CD36|CD44|CD59|CLIC1|COL1A1|COL3A1|COL5A1|COMP|CTNNA1|F2|F3|F10|F11|F13A1|FLNA|FN1|GNAQ|GNAS|SERPIND1|HGFAC|HSPB1|TNC|ITGA2|ITGA5|ITGB3|MCAM|MMP2|MYH9|PDGFRB|PLG|PLEK|PPIA|PROS1|PTK7|RAC1|SOD2|STXBP3|TFPI|TIMP1|TLN1|TPM1|VCL|ADAMTS13|PHB2|MYOF|CHMP4A|FERMT3
GO Biological Processes	energy derivation by oxidation of organic compounds	-24.9764	8.35628	ACADVL|ACO1|ACO2|ATP5F1A|ATP5F1B|ATP5F1C|ATP5PB|ATP5PO|CAT|COX5B|COX7C|CS|CYC1|DLST|ETFA|ETFB|ETFDH|GBE1|IDH2|MDH1|MDH2|NDUFA4|NDUFA6|NDUFS3|NDUFS4|PDHB|PYGL|SDHB|SOD2|UGP2|UQCRC1|UQCRC2|SUCLG2|SUCLA2|SLC25A13|UQCRQ|GNMT|CYCS|SLC25A18|ATP5F1EP2|UQCRFS1P1
GO Biological Processes	cellular respiration	-24.6442	9.90525	ACO1|ACO2|ATP5F1A|ATP5F1B|ATP5F1C|ATP5PB|ATP5PO|CAT|COX5B|COX7C|CS|CYC1|DLST|ETFA|ETFB|ETFDH|IDH2|MDH1|MDH2|NDUFA4|NDUFA6|NDUFS3|NDUFS4|PDHB|SDHB|SOD2|UQCRC1|UQCRC2|SUCLG2|SUCLA2|SLC25A13|UQCRQ|CYCS|SLC25A18|ATP5F1EP2|UQCRFS1P1
GO Biological Processes	wound healing	-24.5371	6.98836	ACTG1|ANXA5|ANXA6|SERPINC1|CD9|CD36|CD44|CD59|CLIC1|COL1A1|COL3A1|COL5A1|COMP|F2|F3|F10|F11|F13A1|FLNA|FN1|GNAQ|GNAS|SERPIND1|HGFAC|HSPB1|ITGA2|ITGA5|ITGB3|MCAM|MYH9|PDGFRB|PLG|PLEK|PPIA|PROS1|PTK7|STXBP3|TFPI|TIMP1|TLN1|TPM1|VCL|ADAMTS13|MYOF|CHMP4A|FERMT3
GO Biological Processes	blood coagulation	-23.127	9.79007	ACTG1|ANXA5|SERPINC1|CD9|CD36|CD59|CLIC1|COL3A1|COMP|F2|F3|F10|F11|F13A1|FLNA|FN1|GNAQ|GNAS|SERPIND1|HGFAC|HSPB1|ITGA2|ITGB3|MYH9|PLG|PLEK|PPIA|PROS1|STXBP3|TFPI|TLN1|VCL|ADAMTS13|FERMT3
GO Biological Processes	coagulation	-22.9539	9.67754	ACTG1|ANXA5|SERPINC1|CD9|CD36|CD59|CLIC1|COL3A1|COMP|F2|F3|F10|F11|F13A1|FLNA|FN1|GNAQ|GNAS|SERPIND1|HGFAC|HSPB1|ITGA2|ITGB3|MYH9|PLG|PLEK|PPIA|PROS1|STXBP3|TFPI|TLN1|VCL|ADAMTS13|FERMT3
GO Biological Processes	hemostasis	-22.6986	9.51351	ACTG1|ANXA5|SERPINC1|CD9|CD36|CD59|CLIC1|COL3A1|COMP|F2|F3|F10|F11|F13A1|FLNA|FN1|GNAQ|GNAS|SERPIND1|HGFAC|HSPB1|ITGA2|ITGB3|MYH9|PLG|PLEK|PPIA|PROS1|STXBP3|TFPI|TLN1|VCL|ADAMTS13|FERMT3
GO Biological Processes	response to inorganic substance	-22.4867	5.21329	ACO1|ACTG1|ANXA1|ANXA11|APOA4|APOB|ASS1|ATIC|ATP2B4|ATP5F1A|B2M|BSG|CALM3|CALR|CASR|CAT|CAV1|COL1A1|CPS1|NQO1|EGFR|FBP1|G6PD|GCLC|HBA1|HMGCS2|HSPA5|IGFBP2|LOXL2|MMP2|OTC|PRDX1|PDGFRB|SERPINF1|RPS3|SOD2|PRDX2|TFRC|THBS1|TNNT2|VCP|IQGAP1|CPNE3|CPNE1|AIFM1|PDCD6|SLC25A13|PRDX3|ADAMTS13|NCSTN|SLC38A2|PDGFD|DDI2|S100A16
GO Biological Processes	positive regulation of locomotion	-22.3096	4.79553	ACTA2|ACTG1|ANXA1|ARF6|ATP5F1A|ATP5F1B|CALR|CASR|CAV1|CD47|COL1A1|EGFR|F3|F10|FN1|GNAI2|HMGB1|HSPA5|HSPB1|ICAM1|IGFBP5|ITGA2|ITGA3|ITGA4|ITGA5|ITGB1|ITGB3|LAMB1|LGALS3|MCAM|MMP2|MMP14|MYO1C|PDGFRB|PFN1|RELN|RAC1|RDX|S100A11|SDCBP|SOD2|SPARC|THBS1|TMSB4X|PLPP3|RAB11A|NRP1|CPNE3|PDCD6|RACK1|RRAS2|ANGPTL3|VPS35|RTN4|PDGFD|FERMT3|MYADM|GLIPR2
GO Biological Processes	positive regulation of cell migration	-22.2226	4.95262	ACTA2|ACTG1|ANXA1|ARF6|ATP5F1A|ATP5F1B|CALR|CAV1|CD47|COL1A1|EGFR|F3|F10|FN1|GNAI2|HMGB1|HSPA5|HSPB1|ICAM1|IGFBP5|ITGA2|ITGA3|ITGA4|ITGA5|ITGB1|ITGB3|LAMB1|LGALS3|MCAM|MMP2|MMP14|MYO1C|PDGFRB|PFN1|RELN|RAC1|RDX|S100A11|SDCBP|SOD2|SPARC|THBS1|TMSB4X|PLPP3|RAB11A|NRP1|CPNE3|PDCD6|RACK1|RRAS2|ANGPTL3|RTN4|PDGFD|FERMT3|MYADM|GLIPR2
GO Biological Processes	positive regulation of cell motility	-21.342	4.74909	ACTA2|ACTG1|ANXA1|ARF6|ATP5F1A|ATP5F1B|CALR|CAV1|CD47|COL1A1|EGFR|F3|F10|FN1|GNAI2|HMGB1|HSPA5|HSPB1|ICAM1|IGFBP5|ITGA2|ITGA3|ITGA4|ITGA5|ITGB1|ITGB3|LAMB1|LGALS3|MCAM|MMP2|MMP14|MYO1C|PDGFRB|PFN1|RELN|RAC1|RDX|S100A11|SDCBP|SOD2|SPARC|THBS1|TMSB4X|PLPP3|RAB11A|NRP1|CPNE3|PDCD6|RACK1|RRAS2|ANGPTL3|RTN4|PDGFD|FERMT3|MYADM|GLIPR2
GO Biological Processes	monocarboxylic acid metabolic process	-20.9912	5.14427	ACAA1|ACADVL|ACAT1|ACLY|ADH1C|ADH5|ALDH1A1|ALDH3A2|ALDOA|C3|CBR1|CD36|CES1|CYP2C8|CYP2D7|AKR1C1|DECR1|ECHS1|ENO1|EPHX1|ETFA|ETFB|ETFDH|ACSL1|ACSL4|GSTM2|HADHA|HADHB|HAL|HSD17B4|IDH2|LDHA|LDHB|PC|PDHB|PGK1|PGM1|PKM|POR|ABCD3|SCP2|TPI1|VDAC1|VNN2|VNN1|AKR1A1|MPC2|DECR2|ANGPTL3|UGT1A6|ACOT1
GO Biological Processes	positive regulation of cellular component movement	-20.9189	4.65347	ACTA2|ACTG1|ANXA1|ARF6|ATP5F1A|ATP5F1B|CALR|CAV1|CD47|COL1A1|EGFR|F3|F10|FN1|GNAI2|HMGB1|HSPA5|HSPB1|ICAM1|IGFBP5|ITGA2|ITGA3|ITGA4|ITGA5|ITGB1|ITGB3|LAMB1|LGALS3|MCAM|MMP2|MMP14|MYO1C|PDGFRB|PFN1|RELN|RAC1|RDX|S100A11|SDCBP|SOD2|SPARC|THBS1|TMSB4X|PLPP3|RAB11A|NRP1|CPNE3|PDCD6|RACK1|RRAS2|ANGPTL3|RTN4|PDGFD|FERMT3|MYADM|GLIPR2
GO Biological Processes	regulation of cell adhesion	-20.6495	4.10546	ACTG1|ANXA1|APOD|ARHGDIA|ASS1|ATP5F1B|B2M|CALR|CAV1|CD9|CD36|CD44|CD47|CD81|COL1A1|DPP4|FLNA|FLOT2|FN1|HLA-A|HMGB1|HSPD1|TNC|IGFBP2|ITGA2|ITGA3|ITGA4|ITGA5|JUP|LAMA4|LGALS1|LGALS3|MMP2|MMP14|NID1|PNP|P4HB|PLG|RAC1|RDX|RPS3|RSU1|S100A10|SFRP1|PRDX2|TFRC|TGFBI|THBS1|TPM1|VCL|YES1|PLPP3|NRP1|VNN1|EDIL3|ARPC2|EMILIN1|ICOSLG|CORO1C|PLXNB2|CD276|FERMT3|MYADM
GO Biological Processes	aerobic respiration	-20.5368	9.83965	ACO1|ACO2|ATP5F1A|ATP5F1B|ATP5F1C|ATP5PB|ATP5PO|CAT|COX5B|COX7C|CS|CYC1|DLST|IDH2|MDH1|MDH2|NDUFA4|NDUFA6|NDUFS3|NDUFS4|PDHB|SDHB|UQCRC1|UQCRC2|SUCLG2|SUCLA2|UQCRQ|CYCS|ATP5F1EP2|UQCRFS1P1
GO Biological Processes	regulation of proteolysis	-20.4692	4.13274	A2M|AHSG|ANXA2|APLP2|APOE|SERPINC1|C3|C4A|C5|CAV1|SERPINH1|CD44|CTSD|ECM1|ENO1|F2|F3|FN1|GCLC|SERPIND1|HMGB1|HSP90AB1|HSPD1|HSPE1|ITIH1|ITIH2|ITIH3|ITIH4|LTF|MMP14|MYH9|PEBP1|PCOLCE|SERPINF1|POR|PROS1|PSMA3|PSMC1|PSMC6|PZP|RPL5|RPL11|RPS3|RPS7|S100A10|SDCBP|TFPI|THBS1|TIMP1|TIMP2|CLEC3B|VCP|RGN|AIFM1|PDCD6|RACK1|PRDX3|TMED10|NCSTN|PRDX5|CYCS|CD109
GO Biological Processes	viral life cycle	-20.3948	8.85385	APOE|BSG|CAV1|SCARB2|CD81|EGFR|HSP90AB1|ICAM1|ITGA2|ITGA5|ITGB1|ITGB3|LAMP1|RPSA|NCAM1|PC|PCBP1|PCBP2|PHB1|PPIA|PVR|NECTIN2|RAB1A|SLC3A2|TFRC|TSG101|VCP|RAB7A|NRP1|PDCD6IP|CHMP4A|VPS28
GO Biological Processes	ATP metabolic process	-20.2391	8.38136	AK2|ALDOA|ATP1B1|ATP5F1A|ATP5F1B|ATP5F1C|ATP5PB|ATP5PO|COX5B|COX7C|CYC1|ENO1|HSPA8|LDHA|MYH4|MYH6|MYH7|NDUFA4|NDUFA6|NDUFS3|NDUFS4|PGK1|PGM1|PKM|TPI1|UQCRC1|UQCRC2|VCP|SLC25A13|UQCRQ|CYCS|ATP5F1EP2|UQCRFS1P1
GO Biological Processes	cell-cell adhesion	-20.1683	4.83183	ACTG1|ALCAM|ANXA1|ANXA2|APOA4|BSG|CD44|CD47|CDH2|CDH6|CDH11|CLIC1|COMP|CTNNA1|CTNND1|EGFR|FLNA|FN1|GNAS|HSPB1|ICAM1|IL1RAP|ITGA1|ITGA2|ITGA3|ITGA4|ITGA5|ITGB1|ITGB3|JUP|KRT18|LAMB1|LGALS1|MSN|MYH9|NT5E|PLEK|PPIA|PVR|NECTIN2|S100A11|STXBP3|TLN1|COL14A1|VCL|EZR|PLPP3|VNN1|GPC6|PLXNB2|NPTN|FERMT3
GO Biological Processes	negative regulation of catalytic activity	-19.234	3.90665	A2M|AHSG|ANXA1|ANXA2|ANXA5|APLP2|APOE|SERPINC1|ATP2B4|C3|C4A|C5|CAV1|SERPINH1|CD44|NQO1|ECM1|GNAI2|GNAQ|SERPIND1|HNRNPU|HSPB1|ITIH1|ITIH2|ITIH3|ITIH4|LGALS3|LTF|PEBP1|SERPINF1|POR|PPIA|PROS1|PZP|RDX|RPL5|RPL11|RPL37|RPS7|RPS20|SFRP1|TFPI|THBS1|TIMP1|TIMP2|TSG101|WARS1|YWHAB|YWHAG|IQGAP1|RGN|MACROH2A1|MVP|RACK1|PRDX3|TMED10|CORO1C|SH3BP4|PRDX5|ANGPTL3|AIDA|CD109
GO Biological Processes	biological process involved in symbiotic interaction	-19.1296	7.16288	APOE|BSG|CAV1|SCARB2|CD81|EGFR|F2|FN1|HSPA8|HSP90AB1|HSPD1|ICAM1|IGF2R|ITGA2|ITGA5|ITGB1|ITGB3|LAMP1|RPSA|LTF|NCAM1|PC|PHB1|PLG|PPIA|PPIB|PVR|NECTIN2|SLC3A2|TCP1|TFRC|TSG101|RAB7A|NRP1|CHMP4A
GO Biological Processes	regulation of peptidase activity	-18.4561	4.99607	A2M|AHSG|ANXA2|APLP2|SERPINC1|C3|C4A|C5|CAV1|SERPINH1|CD44|CTSD|ECM1|F3|FN1|SERPIND1|HMGB1|HSPD1|HSPE1|ITIH1|ITIH2|ITIH3|ITIH4|LTF|PEBP1|PCOLCE|SERPINF1|POR|PROS1|PSMA3|PZP|RPS3|TFPI|THBS1|TIMP1|TIMP2|VCP|AIFM1|PDCD6|RACK1|PRDX3|TMED10|NCSTN|PRDX5|CYCS|CD109
GO Biological Processes	regulation of body fluid levels	-18.138	5.54802	ACTG1|ANXA5|APOE|SERPINC1|CAV1|CD9|CD36|CD59|CLIC1|COL3A1|COMP|F2|F3|F10|F11|F13A1|FAP|FLNA|FN1|GNAI2|GNAQ|GNAS|SERPIND1|HGFAC|HSPB1|ITGA2|ITGB3|MYH9|PLG|PLEK|PPIA|PROS1|STXBP3|PRDX2|TFPI|THBS1|TLN1|VCL|ADAMTS13|FERMT3|HRNR
GO Biological Processes	viral process	-17.9102	6.81738	APOE|BSG|CAV1|SCARB2|CD81|EGFR|HSP90AB1|ICAM1|ITGA2|ITGA5|ITGB1|ITGB3|LAMP1|RPSA|NCAM1|PC|PCBP1|PCBP2|PHB1|PPIA|PVR|NECTIN2|RAB1A|SLC3A2|TFRC|TSG101|VCP|MOGS|RAB7A|NRP1|PDCD6IP|CHMP4A|VPS28|EIF3L
GO Biological Processes	blood vessel development	-17.5066	4.6277	ACTA2|ACTG1|AP2B1|ANXA2|APOB|APOD|APOE|ATP5F1B|BSG|CAV1|CDH2|COL1A1|COL1A2|COL3A1|COL4A2|COL5A1|COMP|CSPG4|ECM1|ENG|FAP|FLNA|FN1|HSPG2|ITGA5|ITGB1|ITGB3|LOXL2|MCAM|MFGE8|MMP2|MMP14|MYH9|NCL|PDGFRB|PLG|PTK7|TGFBI|THBS1|TNNI3|WARS1|YWHAZ|NRP1|PDCD6|ANGPTL3|COL18A1|FMNL3
GO Biological Processes	vasculature development	-17.4538	4.5195	ACTA2|ACTG1|AP2B1|ANXA2|APOB|APOD|APOE|ATP5F1B|BSG|CAV1|CDH2|COL1A1|COL1A2|COL3A1|COL4A2|COL5A1|COMP|CSPG4|ECM1|ENG|FAP|FLNA|FN1|HSPG2|ITGA5|ITGB1|ITGB3|LOXL2|MCAM|MFGE8|MMP2|MMP14|MYH9|NCL|PDGFRB|PLG|PTK7|TGFBI|THBS1|TNNI3|WARS1|YWHAZ|NRP1|PDCD6|ANGPTL3|SVEP1|COL18A1|FMNL3
GO Biological Processes	actin filament-based process	-17.1502	4.19574	ACTG1|ACTN1|ACTN2|ALDOA|ANXA1|ARF6|ATP1A1|CACNA2D1|CALR|CAPZA1|CAPZB|CTNNA1|EPB41L2|FLNA|FLNC|ITGB1|KRAS|MYH4|MYH6|MYH7|MYH9|MYL2|MYL6|MYO1C|PDGFRB|PFN1|PLEK|PTK7|RAC1|RALA|SDCBP|SPTAN1|TLN1|TMSB4X|TNNT2|TPM1|HSP90B1|EZR|NRP1|WDR1|PDCD6IP|ARPC4|ARPC3|ACTR2|ARPC2|FARP1|NCKAP1|DSTN|CORO1C|EHD2|FMNL3
GO Biological Processes	supramolecular fiber organization	-16.8674	4.45926	ACTG1|ACTN1|ACTN2|ALDOA|B2M|BMP1|CAPZB|SERPINH1|CD36|COL1A1|COL1A2|COL3A1|COL5A1|COL5A2|COL11A1|COL12A1|COMP|CTNNA1|DES|FLNA|FLNC|HSP90AB1|ITGB1|LOXL2|MYH6|MYL2|MYO1C|PDGFRB|RAC1|TMSB4X|TNNT2|TPM1|HSP90B1|COL14A1|EZR|VIM|PXDN|RAB11A|WDR1|ARPC4|ARPC3|ACTR2|ARPC2|DSTN|EMILIN1|CORO1C|NAT8B
GO Biological Processes	response to hormone	-16.5294	3.73783	A2M|ACAT1|ACTN2|ANXA1|APOB|ASS1|ATP1A1|ATP5F1A|BSG|CALM3|CALR|CAT|CAV1|COL1A1|COL3A1|CPS1|CTNNA1|CYC1|AKR1C1|NQO1|ENG|ACSL1|FBP1|GCLC|GNB1|HADHA|HMGCS2|HNRNPU|HSPA8|IGFBP2|IGFBP5|ITGA2|ITGA3|MMP2|MMP14|OTC|PDGFRB|SERPINF1|PHB1|PKM|POR|RDX|RPL27|SFRP1|SLC2A1|STXBP3|TFPI|THBS1|TIMP1|TIMP2|UBE2L3|YWHAG|YWHAH|AIFM1|ANGPTL3|MEAK7
GO Biological Processes	regulation of endopeptidase activity	-16.5262	4.88287	A2M|AHSG|ANXA2|APLP2|SERPINC1|C3|C4A|C5|SERPINH1|CD44|CTSD|F3|SERPIND1|HMGB1|HSPD1|HSPE1|ITIH1|ITIH2|ITIH3|ITIH4|LTF|PEBP1|SERPINF1|POR|PROS1|PSMA3|PZP|RPS3|TFPI|THBS1|TIMP1|TIMP2|VCP|AIFM1|PDCD6|RACK1|PRDX3|TMED10|NCSTN|PRDX5|CYCS|CD109
GO Biological Processes	ribose phosphate metabolic process	-16.4288	5.55294	ACAT1|ACLY|AK2|ALDOA|ATIC|ATP5F1A|ATP5F1B|ATP5F1C|ATP5PB|ATP5PO|DLST|DPYS|ENO1|ACSL1|ACSL4|G6PD|HMGCS2|HSD17B4|LDHA|NME2|PNP|NT5E|PDHB|PGK1|PGM1|PKM|PYGL|SLC25A1|TPI1|SUCLG2|SUCLA2|SLC25A13|MPC2|RAB23|CMPK1|ATP5F1EP2|ACOT1
GO Biological Processes	positive regulation of cell adhesion	-15.8098	4.66391	ANXA1|B2M|CALR|CAV1|CD36|CD44|CD47|CD81|DPP4|FLNA|FLOT2|FN1|HLA-A|HMGB1|HSPD1|IGFBP2|ITGA2|ITGA3|ITGA4|ITGA5|JUP|LGALS1|NID1|PNP|P4HB|RAC1|RPS3|RSU1|S100A10|SFRP1|TFRC|TPM1|YES1|PLPP3|NRP1|VNN1|EDIL3|ARPC2|EMILIN1|ICOSLG|CD276|MYADM
GO Biological Processes	electron transport chain	-15.691	8.09863	ADH5|ALDH2|COX5B|COX7C|CYB5A|CYC1|ETFA|ETFB|ETFDH|LOXL2|NDUFA4|NDUFA6|NDUFS3|NDUFS4|POR|SDHB|SOD2|RDH16|HSD17B6|ALDH4A1|SLC25A13|UQCRQ|DMGDH|CYCS|SLC25A18|UQCRFS1P1
GO Biological Processes	actin cytoskeleton organization	-15.5956	4.2189	ACTG1|ACTN1|ACTN2|ALDOA|ANXA1|ARF6|CALR|CAPZA1|CAPZB|CTNNA1|EPB41L2|FLNA|FLNC|ITGB1|KRAS|MYH6|MYH9|MYL2|MYO1C|PDGFRB|PFN1|PLEK|PTK7|RAC1|RALA|SDCBP|SPTAN1|TLN1|TMSB4X|TNNT2|TPM1|HSP90B1|EZR|NRP1|WDR1|PDCD6IP|ARPC4|ARPC3|ACTR2|ARPC2|FARP1|NCKAP1|DSTN|CORO1C|EHD2|FMNL3
GO Biological Processes	nucleobase-containing small molecule metabolic process	-15.2909	4.40917	ACAT1|ACLY|AK2|ALDOA|ATIC|ATP5F1A|ATP5F1B|ATP5F1C|ATP5PB|ATP5PO|CNP|CPS1|DLST|DPYS|ENO1|ACSL1|ACSL4|HMGCS2|HSD17B4|LDHA|NME2|PNP|NT5E|PDHB|PGK1|PGM1|PKM|SHMT2|SLC25A1|TPI1|UGDH|UGP2|VCP|SUCLG2|SUCLA2|SLC25A13|MPC2|GNMT|RAB23|CMPK1|GNPNAT1|ATP5F1EP2|ACOT1
GO Biological Processes	blood vessel morphogenesis	-15.2818	4.72804	ACTG1|ANXA2|APOB|APOD|APOE|ATP5F1B|BSG|CAV1|CDH2|COL3A1|COL4A2|COMP|CSPG4|ECM1|ENG|FAP|FLNA|FN1|HSPG2|ITGA5|ITGB1|ITGB3|LOXL2|MCAM|MFGE8|MMP2|MMP14|MYH9|NCL|PDGFRB|TGFBI|THBS1|TNNI3|WARS1|YWHAZ|NRP1|PDCD6|ANGPTL3|COL18A1|FMNL3
GO Biological Processes	regulation of vesicle-mediated transport	-15.2431	4.21301	ACTN2|AP2B1|AHSG|ANXA1|ANXA2|APOE|ARF6|B2M|C3|C4A|CALM3|CALR|CAV1|CD36|CD47|GNAI2|HMGB1|HNRNPK|ITGA2|ITGB3|LAMP1|LGALS3|MFGE8|MSN|SEPTIN2|RAB3B|RAB5C|RAC1|RALA|RAP1A|RAP1B|RDX|SDCBP|STXBP3|TSG101|EZR|RAB7A|RAB11A|NRP1|PDCD6IP|RACK1|LMAN2|EHD2|VPS28|DNAJC5
GO Biological Processes	ribonucleotide metabolic process	-15.2345	5.41693	ACAT1|ACLY|AK2|ALDOA|ATIC|ATP5F1A|ATP5F1B|ATP5F1C|ATP5PB|ATP5PO|DLST|DPYS|ENO1|ACSL1|ACSL4|HMGCS2|HSD17B4|LDHA|NME2|PNP|NT5E|PDHB|PGK1|PGM1|PKM|SLC25A1|TPI1|SUCLG2|SUCLA2|SLC25A13|MPC2|RAB23|CMPK1|ATP5F1EP2|ACOT1
GO Biological Processes	response to xenobiotic stimulus	-15.1816	4.81677	AADAC|ACAA1|PARP4|ASS1|ATP1A1|CALR|CAT|CBR1|COL1A1|CPS1|CYP2C8|CYP2D7|AKR1C1|NQO1|ENG|EPHX1|ACSL1|FBP1|GCLC|GSTM2|HADHA|HMGCS2|HSPA5|HSP90AB1|IGFBP2|ITGA2|ITGA3|MMP2|PNP|OTC|POR|ABCD3|RPN2|SFRP1|SOD2|TFRC|THBS1|UGT1A6|GSTA5
GO Biological Processes	external encapsulating structure organization	-15.0216	5.8916	BMP1|CAV1|SERPINH1|COL1A1|COL1A2|COL3A1|COL4A2|COL5A1|COL5A2|COL11A1|COL12A1|COMP|ENG|ITGB1|LAMB1|LAMC1|LOXL2|MMP2|MMP14|NID1|PLG|QSOX1|TGFBI|COL14A1|PXDN|PRDX4|ADAMTS13|EMILIN1|NID2|NTN4|COL18A1|HRNR
GO Biological Processes	homotypic cell-cell adhesion	-14.9455	14.5163	ACTG1|CLIC1|COMP|FLNA|FN1|GNAS|HSPB1|ITGB3|JUP|MYH9|PLEK|PPIA|STXBP3|TLN1|VCL|PLPP3|FERMT3
GO Biological Processes	tube morphogenesis	-14.8308	3.74631	ACTG1|ANXA2|APOB|APOD|APOE|ATP5F1B|BSG|CASR|CAV1|CDH2|COL3A1|COL4A2|COMP|CSPG4|ECM1|EGFR|ENG|FAP|FLNA|FN1|HSPG2|ITGA5|ITGB1|ITGB3|KRAS|LOXL2|MCAM|MFGE8|MMP2|MMP14|MYH9|NCL|PDGFRB|PFN1|PTK7|RALA|RPS7|SFRP1|TGFBI|THBS1|TNNI3|WARS1|YWHAZ|NRP1|PDCD6|PHB2|PLXNB2|ANGPTL3|COL18A1|FMNL3
GO Biological Processes	negative regulation of proteolysis	-14.8106	5.09413	A2M|AHSG|ANXA2|APLP2|SERPINC1|C3|C4A|C5|SERPINH1|CD44|ECM1|F2|SERPIND1|HSP90AB1|ITIH1|ITIH2|ITIH3|ITIH4|LTF|PEBP1|SERPINF1|POR|PROS1|PZP|RPL5|RPL11|RPS7|SDCBP|TFPI|THBS1|TIMP1|TIMP2|PRDX3|TMED10|PRDX5|CD109
GO Biological Processes	negative regulation of hydrolase activity	-14.7769	4.93927	A2M|AHSG|ANXA1|ANXA2|APLP2|SERPINC1|C3|C4A|C5|SERPINH1|CD44|ECM1|GNAI2|SERPIND1|ITIH1|ITIH2|ITIH3|ITIH4|LGALS3|LTF|PEBP1|SERPINF1|POR|PROS1|PZP|RDX|TFPI|THBS1|TIMP1|TIMP2|RGN|PRDX3|TMED10|SH3BP4|PRDX5|ANGPTL3|CD109
GO Biological Processes	cellular amino acid metabolic process	-14.6997	5.74217	ACAT1|ALDH1A1|ART4|ASL|ASNS|ASS1|BHMT|CPS1|CTH|DLST|SARDH|ECHS1|ETFA|ETFB|GCLC|GLUD1|GOT2|HAL|HARS1|HPD|MAT1A|MMUT|OTC|PAH|PEPD|SHMT2|WARS1|ALDH4A1|SLC25A13|GNMT|PSAT1|CSAD
GO Biological Processes	small molecule catabolic process	-14.656	5.03657	ACAA1|ACADVL|ACAT1|ADH5|ALDH2|APOE|DECR1|DLST|SARDH|ECHS1|ENO1|ESD|ETFA|ETFB|ETFDH|GLUD1|GOT2|HADHA|HADHB|HAL|HPD|HSD17B4|MAT1A|PNP|OTC|PAH|ABCD3|SCP2|SHMT2|TPI1|HSD17B6|ALDH4A1|AKR1A1|ALDH1L1|DECR2|CSAD
GO Biological Processes	protein stabilization	-14.6357	7.00109	ATP1B1|ATP1B3|CALR|CTNND1|FLNA|FLOT2|GNAQ|H1-5|HSP90AA1|HSP90AB1|HSPD1|LAMP1|PFN1|PHB1|PPIB|RPL5|RPL11|RPS7|TCP1|CCT3|PLPP3|CCT4|CCT2|PHB2|GOLGA7|RTN4|HSP90AB4P
GO Biological Processes	purine-containing compound metabolic process	-14.582	5.15898	ACAT1|ACLY|AK2|ALDOA|ATIC|ATP5F1A|ATP5F1B|ATP5F1C|ATP5PB|ATP5PO|DLST|ENO1|ACSL1|ACSL4|HMGCS2|HSD17B4|LDHA|NME2|PNP|NT5E|PDHB|PGK1|PGM1|PKM|SHMT2|SLC25A1|TPI1|SUCLG2|SUCLA2|SLC25A13|MPC2|GNMT|RAB23|ATP5F1EP2|ACOT1
GO Biological Processes	platelet aggregation	-14.5425	17.2766	ACTG1|CLIC1|COMP|FLNA|FN1|GNAS|HSPB1|ITGB3|MYH9|PLEK|PPIA|STXBP3|TLN1|VCL|FERMT3
GO Biological Processes	biological process involved in interaction with host	-14.5158	8.08592	BSG|CAV1|SCARB2|CD81|EGFR|ICAM1|ITGA2|ITGA5|ITGB1|ITGB3|LAMP1|RPSA|NCAM1|PC|PHB1|PPIA|PVR|SLC3A2|TCP1|TFRC|TSG101|RAB7A|NRP1|CHMP4A
GO Biological Processes	movement in host environment	-14.4994	8.56469	BSG|CAV1|SCARB2|CD81|EGFR|ICAM1|ITGA2|ITGA5|ITGB1|ITGB3|LAMP1|RPSA|NCAM1|PC|PHB1|PPIA|PVR|SLC3A2|TFRC|TSG101|RAB7A|NRP1|CHMP4A
GO Biological Processes	regulation of protein stability	-14.4682	5.44789	ATP1B1|ATP1B3|CALR|CD81|CTNND1|DDOST|FLNA|FLOT2|GNAQ|H1-5|HSPA8|HSP90AA1|HSP90AB1|HSPD1|KRAS|LAMP1|PFN1|PHB1|PPIB|RPL5|RPL11|RPS7|TCP1|CCT3|PLPP3|CCT4|CCT2|PHB2|GOLGA7|VPS35|RTN4|DDI2|HSP90AB4P
GO Biological Processes	angiogenesis	-14.397	5.24577	ACTG1|ANXA2|APOD|ATP5F1B|BSG|CAV1|COL4A2|CSPG4|ECM1|ENG|FAP|FLNA|FN1|HSPG2|ITGA5|ITGB1|ITGB3|LOXL2|MCAM|MFGE8|MMP2|MMP14|MYH9|NCL|PDGFRB|TGFBI|THBS1|WARS1|YWHAZ|NRP1|PDCD6|ANGPTL3|COL18A1|FMNL3
GO Biological Processes	response to toxic substance	-14.3864	6.27188	ADH5|ALDH1A1|APOA4|APOE|ASS1|CAT|CES1|CNP|CPS1|NQO1|EPHX1|ESD|GPX3|GSTM2|HBA1|MGST1|PRDX1|PDGFRB|SOD2|PRDX2|TTPA|PXDN|AIFM1|PRDX6|AKR1A1|PRDX4|PRDX3|ADAMTS13|PRDX5
GO Biological Processes	purine ribonucleotide metabolic process	-14.3838	5.41181	ACAT1|ACLY|AK2|ALDOA|ATIC|ATP5F1A|ATP5F1B|ATP5F1C|ATP5PB|ATP5PO|DLST|ENO1|ACSL1|ACSL4|HMGCS2|HSD17B4|LDHA|NME2|PNP|NT5E|PDHB|PGK1|PGM1|PKM|SLC25A1|TPI1|SUCLG2|SUCLA2|SLC25A13|MPC2|RAB23|ATP5F1EP2|ACOT1
GO Biological Processes	extracellular matrix organization	-14.3209	5.77185	BMP1|CAV1|SERPINH1|COL1A1|COL1A2|COL3A1|COL4A2|COL5A1|COL5A2|COL11A1|COL12A1|COMP|ENG|ITGB1|LAMB1|LAMC1|LOXL2|MMP2|MMP14|NID1|PLG|QSOX1|TGFBI|COL14A1|PXDN|PRDX4|ADAMTS13|EMILIN1|NID2|NTN4|COL18A1
GO Biological Processes	cellular response to nitrogen compound	-14.3197	3.76149	ACTN2|ASS1|ATP2B4|ATP5F1A|CACNA2D1|CASR|CAV1|CD36|COL1A1|COL1A2|COL3A1|COL5A2|COL6A1|CPS1|CTNNA1|EGFR|FBP1|FLNA|GCLC|GNAI2|GNAQ|GNAS|GNB1|GSTM2|HMGCS2|HSPA5|ICAM1|IGFBP5|ITGA4|JUP|MMP2|PKM|POR|RAP1A|RAP1B|SFRP1|HSP90B1|EZR|VIM|YWHAG|AIFM1|ACTR2|NCSTN|SH3BP4|PDGFD|DDI2|CGAS|AGRN
GO Biological Processes	extracellular structure organization	-14.2755	5.75024	BMP1|CAV1|SERPINH1|COL1A1|COL1A2|COL3A1|COL4A2|COL5A1|COL5A2|COL11A1|COL12A1|COMP|ENG|ITGB1|LAMB1|LAMC1|LOXL2|MMP2|MMP14|NID1|PLG|QSOX1|TGFBI|COL14A1|PXDN|PRDX4|ADAMTS13|EMILIN1|NID2|NTN4|COL18A1
GO Biological Processes	regulation of cellular localization	-14.1866	3.39393	ACTN2|AP2B1|ANXA2|APOD|ARF6|ATP2B4|CALM3|CAV1|CD36|CD81|CDH2|CLTC|CTNNA1|EGFR|EPB41L2|F2|FLNA|GSTM2|HNRNPU|HSP90AB1|ITGA3|ITGB1|JUP|LAMP1|LGALS3|MMP14|MSN|MYO1C|RAP1A|RDX|SCP2|TCP1|TFRC|TNNT2|CCT3|TSG101|UBE2L3|VCP|EZR|YWHAE|MACROH2A1|GPC6|RACK1|CCT4|CCT2|PGRMC1|MPC2|EHD2|VPS28|RAB23|VPS35|RTN4|MEAK7|UBAC2
GO Biological Processes	response to metal ion	-14.0053	4.93851	ACO1|ACTG1|ANXA11|ASS1|B2M|BSG|CALM3|CALR|CASR|CAT|CAV1|CPS1|NQO1|EGFR|FBP1|G6PD|GCLC|HMGCS2|HSPA5|IGFBP2|LOXL2|OTC|SERPINF1|SOD2|TFRC|THBS1|TNNT2|IQGAP1|CPNE3|CPNE1|PDCD6|SLC25A13|ADAMTS13|NCSTN|S100A16
GO Biological Processes	carboxylic acid catabolic process	-13.9671	6.30334	ACAA1|ACADVL|ACAT1|DECR1|DLST|SARDH|ECHS1|ETFA|ETFB|ETFDH|GLUD1|GOT2|HADHA|HADHB|HAL|HPD|HSD17B4|MAT1A|OTC|PAH|ABCD3|SCP2|SHMT2|ALDH4A1|AKR1A1|ALDH1L1|DECR2|CSAD
GO Biological Processes	cellular response to organic cyclic compound	-13.9489	4.12719	ANXA1|ASS1|ATP1A1|ATP2B4|ATP5F1A|CALR|CASR|CAV1|CES1|COL1A1|CPS1|CTNNA1|EGFR|FLNA|GCLC|GNAS|GNB1|GSTM2|HMGCS2|HNRNPU|HSPA5|HSPA8|HSP90AB1|IGFBP5|ITGA2|JUP|MMP2|MSN|SERPINF1|PHB1|RAP1A|RAP1B|SFRP1|TFPI|HSP90B1|UBE2L3|EZR|YWHAH|AIFM1|ACTR2|NCSTN|CGAS
GO Biological Processes	protein folding	-13.8607	6.52297	B2M|CALR|PDIA3|HSPA5|HSPA8|HSPA9|HSPB1|HSP90AA1|HSP90AB1|HSPD1|HSPE1|P4HB|PPIA|PPIB|QSOX1|RP2|HSPA13|TCP1|HSP90B1|CCT3|MOGS|PDIA6|PRDX4|CCT4|CCT2|DNAJC5|HSP90AB4P
GO Biological Processes	purine nucleotide metabolic process	-13.8522	5.18846	ACAT1|ACLY|AK2|ALDOA|ATIC|ATP5F1A|ATP5F1B|ATP5F1C|ATP5PB|ATP5PO|DLST|ENO1|ACSL1|ACSL4|HMGCS2|HSD17B4|LDHA|NME2|PNP|NT5E|PDHB|PGK1|PGM1|PKM|SLC25A1|TPI1|SUCLG2|SUCLA2|SLC25A13|MPC2|RAB23|ATP5F1EP2|ACOT1
GO Biological Processes	organic acid catabolic process	-13.7661	6.19078	ACAA1|ACADVL|ACAT1|DECR1|DLST|SARDH|ECHS1|ETFA|ETFB|ETFDH|GLUD1|GOT2|HADHA|HADHB|HAL|HPD|HSD17B4|MAT1A|OTC|PAH|ABCD3|SCP2|SHMT2|ALDH4A1|AKR1A1|ALDH1L1|DECR2|CSAD
GO Biological Processes	small molecule biosynthetic process	-13.6947	4.44916	ACLY|ALDH1A1|APOA4|ASL|ASNS|ASS1|BHMT|CBR1|CES1|CPS1|CTH|CYP2C8|FBP1|G6PD|GLUD1|GOT2|GSTM2|HMGCS2|PNP|NT5E|OTC|PAH|PC|PGK1|PGM1|ABCD3|SCP2|SHMT2|SLC25A1|TPI1|UGDH|SUCLA2|RGN|SLC25A13|AKR1A1|DECR2|PSAT1|CSAD
GO Biological Processes	negative regulation of peptidase activity	-13.6717	5.67094	A2M|AHSG|ANXA2|APLP2|SERPINC1|C3|C4A|C5|SERPINH1|CD44|ECM1|SERPIND1|ITIH1|ITIH2|ITIH3|ITIH4|LTF|PEBP1|SERPINF1|POR|PROS1|PZP|TFPI|THBS1|TIMP1|TIMP2|PRDX3|TMED10|PRDX5|CD109
GO Biological Processes	positive regulation of protein localization	-13.6604	4.33077	AP2B1|ARF6|ATP2B4|CASR|CD81|EGFR|EPB41L2|F2|ACSL4|FLNA|GLUD1|HSP90AB1|ITGA3|ITGB1|JUP|LGALS3|MSN|MYO1C|PPIA|RDX|TCP1|TFRC|CCT3|TSG101|UBE2L3|EZR|YWHAE|RACK1|CCT4|CCT2|PGRMC1|TMED10|MPC2|NPTN|VPS28|VPS35|RTN4|MEAK7|C1QTNF3
GO Biological Processes	localization within membrane	-13.6278	4.03903	ACTN2|APOE|ARF6|ATP1B1|ATP1B3|BSG|CALM3|CAV1|CD81|CDH2|EGFR|FLNA|FLOT2|HSPA5|HSP90AA1|ITGA4|JUP|KRT18|MYO1C|RELN|RAB3B|RAC1|RALA|RAP1A|RDX|S100A10|SDCBP|EZR|RAB7A|RAB11A|VAMP5|RAB35|RFTN1|SEC61G|CHMP4A|EHD3|EHD2|GOLGA7|RAB14|VPS35|MYADM|AGRN
GO Biological Processes	cellular detoxification	-13.5258	9.43357	ADH5|ALDH1A1|APOA4|APOE|CAT|NQO1|ESD|GPX3|GSTM2|HBA1|MGST1|PRDX1|SOD2|PRDX2|PXDN|PRDX6|AKR1A1|PRDX4|PRDX3|PRDX5
GO Biological Processes	response to oxidative stress	-13.4948	4.74909	ANXA1|APOA4|APOD|APOE|CA3|CAT|CD36|COL1A1|NQO1|EGFR|ETFDH|G6PD|GCLC|GPX3|HBA1|MGST1|MMP2|MMP14|HNRNPM|NDUFA6|PRDX1|PDGFRB|PPIA|RPS3|SOD2|PRDX2|TPM1|PXDN|VNN1|AIFM1|PRDX6|PRDX4|PRDX3|PRDX5|PDGFD
GO Biological Processes	nucleotide metabolic process	-13.4755	4.49135	ACAT1|ACLY|AK2|ALDOA|ATIC|ATP5F1A|ATP5F1B|ATP5F1C|ATP5PB|ATP5PO|CNP|DLST|DPYS|ENO1|ACSL1|ACSL4|HMGCS2|HSD17B4|LDHA|NME2|PNP|NT5E|PDHB|PGK1|PGM1|PKM|SLC25A1|TPI1|VCP|SUCLG2|SUCLA2|SLC25A13|MPC2|RAB23|CMPK1|ATP5F1EP2|ACOT1
GO Biological Processes	integrin-mediated signaling pathway	-13.4667	10.1183	CD47|COL3A1|FN1|ITGA1|ITGA2|ITGA3|ITGA4|ITGA5|ITGB1|ITGB3|MYH9|NME2|PLEK|TLN1|PLPP3|NRP1|ADAMTS13|ANGPTL3|FERMT3
GO Biological Processes	negative regulation of endopeptidase activity	-13.3375	5.72215	A2M|AHSG|ANXA2|APLP2|SERPINC1|C3|C4A|C5|SERPINH1|CD44|SERPIND1|ITIH1|ITIH2|ITIH3|ITIH4|LTF|PEBP1|SERPINF1|POR|PROS1|PZP|TFPI|THBS1|TIMP1|TIMP2|PRDX3|TMED10|PRDX5|CD109
GO Biological Processes	platelet activation	-13.2003	9.80207	ACTG1|CD9|CLIC1|COL3A1|COMP|F2|FLNA|FN1|GNAS|HSPB1|ITGB3|MYH9|PLEK|PPIA|STXBP3|TLN1|VCL|ADAMTS13|FERMT3
GO Biological Processes	nucleoside phosphate metabolic process	-13.182	4.39441	ACAT1|ACLY|AK2|ALDOA|ATIC|ATP5F1A|ATP5F1B|ATP5F1C|ATP5PB|ATP5PO|CNP|DLST|DPYS|ENO1|ACSL1|ACSL4|HMGCS2|HSD17B4|LDHA|NME2|PNP|NT5E|PDHB|PGK1|PGM1|PKM|SLC25A1|TPI1|VCP|SUCLG2|SUCLA2|SLC25A13|MPC2|RAB23|CMPK1|ATP5F1EP2|ACOT1
GO Biological Processes	cell-substrate adhesion	-12.9768	6.58593	ACTN1|ACTN2|CD44|COL3A1|FN1|ITGA1|ITGA2|ITGA3|ITGA4|ITGA5|ITGB1|ITGB3|LAMB1|LAMC1|NID1|RAB1A|RAC1|VCL|NRP1|ADAMTS13|EMILIN1|NID2|ANGPTL3|NTN4|FERMT3
GO Biological Processes	cell activation	-12.9733	3.58209	ACTG1|SLC25A5|ANXA1|B2M|CD9|CD44|CD81|CLIC1|COL3A1|COMP|DDOST|DPP4|F2|FLNA|FN1|GNAS|HLA-A|HMGB1|HSPB1|HSPD1|ICAM1|ITGA4|ITGB1|ITGB3|LGALS1|MSN|MYH9|PRDX1|PHB1|PLEK|PPIA|RPL22|S100A13|STXBP3|PRDX2|TIMP1|TLN1|VCL|SNAP23|ADAMTS13|PHB2|ICOSLG|NCSTN|DOCK10|CD276|FERMT3
GO Biological Processes	cellular response to toxic substance	-12.8899	8.7657	ADH5|ALDH1A1|APOA4|APOE|CAT|NQO1|ESD|GPX3|GSTM2|HBA1|MGST1|PRDX1|SOD2|PRDX2|PXDN|PRDX6|AKR1A1|PRDX4|PRDX3|PRDX5
GO Biological Processes	alpha-amino acid metabolic process	-12.6098	6.34952	ACAT1|ART4|ASL|ASNS|ASS1|BHMT|CPS1|CTH|DLST|SARDH|GCLC|GLUD1|GOT2|HAL|HPD|MAT1A|MMUT|OTC|PAH|SHMT2|ALDH4A1|SLC25A13|GNMT|PSAT1|CSAD
GO Biological Processes	sulfur compound metabolic process	-12.484	4.78803	ACAT1|ACLY|AHCY|BHMT|CLIC1|CPS1|CTH|DCN|DLST|ACSL1|ACSL4|G6PD|GCLC|GSTM2|GSTM5|HMGCS2|HSD17B4|HSPA9|MAT1A|MMUT|PDHB|SLC25A1|SOD2|UGDH|SUCLG2|SUCLA2|AKR1A1|MPC2|GNMT|CSAD|GSTA5|ACOT1
GO Biological Processes	protein localization to membrane	-12.4087	4.14586	ACTN2|APOE|ATP1B1|ATP1B3|BSG|CALM3|CAV1|CD81|CDH2|EGFR|FLNA|FLOT2|HSPA5|HSP90AA1|ITGA4|JUP|KRT18|MYO1C|RELN|RAB3B|RAP1A|RDX|S100A10|SDCBP|EZR|RAB7A|RAB11A|VAMP5|RFTN1|SEC61G|CHMP4A|EHD3|EHD2|GOLGA7|VPS35|MYADM|AGRN
GO Biological Processes	regulation of cell-substrate adhesion	-12.3914	5.93402	ACTG1|APOD|CALR|CD36|COL1A1|FLNA|FN1|ITGA3|ITGA5|JUP|MMP14|NID1|P4HB|PLG|RAC1|RSU1|S100A10|SFRP1|THBS1|VCL|NRP1|EDIL3|ARPC2|EMILIN1|CORO1C|MYADM
GO Biological Processes	cell junction organization	-12.1778	3.97885	ACTG1|ACTN1|ACTN2|APOE|ARF6|C3|CAPZA1|CD9|CDH2|CDH6|CDH11|CTNNA1|CTNND1|FLNA|FN1|IL1RAP|ITGA2|ITGA3|ITGA5|JUP|LAMC1|PFN1|RELN|SDCBP|TLN1|VCL|NRP1|WDR1|PDCD6IP|GPC6|FARP1|PGRMC1|PLXNB2|NPTN|DOCK10|VPS35|SVEP1|AGRN
GO Biological Processes	fatty acid metabolic process	-11.9577	4.72404	ACAA1|ACADVL|ACAT1|ACLY|ADH5|ALDH3A2|C3|CBR1|CD36|CES1|CYP2C8|CYP2D7|AKR1C1|DECR1|ECHS1|EPHX1|ETFA|ETFB|ETFDH|ACSL1|ACSL4|GSTM2|HADHA|HADHB|HSD17B4|POR|ABCD3|SCP2|DECR2|ANGPTL3|ACOT1
GO Biological Processes	regulation of actin filament-based process	-11.8793	4.29564	ACTA2|ACTG1|ACTN2|ARF6|ARHGDIA|CAPZA1|CAPZB|CAV1|CD47|FLNA|JUP|MYH9|PDGFRB|PFN1|PLEK|RAC1|RDX|S100A10|SFRP1|SPTAN1|TMSB4X|TNNT2|TPM1|IQGAP1|NRP1|WDR1|ARPC4|ARPC3|ARPC2|NCKAP1|DSTN|COTL1|MYADM|MTPN
GO Biological Processes	ossification	-11.6965	5.1171	AHSG|ATP5F1B|BMP1|CASR|CAT|CDH11|CLTC|COL1A1|COL1A2|COL5A2|COL6A1|COL11A1|COMP|VCAN|ECM1|EGFR|HNRNPU|HSD17B4|HSPE1|TNC|IGFBP5|LTF|MMP2|MMP14|PHB1|SFRP1|CLEC3B|RRAS2
GO Biological Processes	membrane organization	-11.6423	3.13538	SLC25A4|SLC25A5|ANXA2|ANXA6|APOA4|APOB|APOE|ATP1B1|CALM3|CAV1|CD9|CD36|CDH2|CNP|COL5A1|EGFR|FLOT2|GCLC|HSPA8|HSPA9|HSP90AA1|MFGE8|MYH9|RELN|NECTIN2|RAB1A|RAC1|S100A10|THBS1|TTPA|RAB7A|SNAP23|BANF1|PDCD6IP|PDCD6|TMED10|IMMT|RFTN1|ATP11B|CORO1C|MYOF|CHMP4A|EHD2|PLSCR3|RTN4|YIPF4|MYADM|AGRN|IGLL5
GO Biological Processes	cell-matrix adhesion	-11.5768	7.50397	ACTN1|ACTN2|CD44|COL3A1|FN1|ITGA1|ITGA2|ITGA3|ITGA4|ITGA5|ITGB1|ITGB3|NID1|RAC1|VCL|ADAMTS13|EMILIN1|NID2|ANGPTL3|FERMT3
GO Biological Processes	detoxification	-11.5768	7.50397	ADH5|ALDH1A1|APOA4|APOE|CAT|NQO1|ESD|GPX3|GSTM2|HBA1|MGST1|PRDX1|SOD2|PRDX2|PXDN|PRDX6|AKR1A1|PRDX4|PRDX3|PRDX5
GO Biological Processes	regulation of wound healing	-11.5142	7.44755	ACTA2|ACTG1|ANXA1|APOE|SERPINC1|CAV1|CD9|CD36|F2|F3|F11|FAP|ITGB1|PLG|PROS1|PRDX2|TFPI|THBS1|PLPP3|CD109
GO Biological Processes	viral entry into host cell	-11.4922	8.57185	BSG|CAV1|SCARB2|CD81|EGFR|ICAM1|ITGA2|ITGA5|ITGB1|ITGB3|LAMP1|RPSA|NCAM1|PHB1|PVR|SLC3A2|TFRC|NRP1
GO Biological Processes	cellular response to organonitrogen compound	-11.4665	3.54376	ACTN2|ASS1|ATP2B4|CACNA2D1|CASR|CAV1|CD36|COL1A1|COL1A2|COL3A1|COL5A2|COL6A1|CPS1|CTNNA1|EGFR|FBP1|FLNA|GCLC|GNAS|GNB1|GSTM2|HMGCS2|HSPA5|ICAM1|IGFBP5|ITGA4|JUP|MMP2|PKM|POR|RAP1A|RAP1B|SFRP1|HSP90B1|EZR|VIM|YWHAG|ACTR2|NCSTN|SH3BP4|PDGFD
GO Biological Processes	entry into host	-11.346	8.41011	BSG|CAV1|SCARB2|CD81|EGFR|ICAM1|ITGA2|ITGA5|ITGB1|ITGB3|LAMP1|RPSA|NCAM1|PHB1|PVR|SLC3A2|TFRC|NRP1
GO Biological Processes	muscle structure development	-11.3388	3.81765	ACTG1|ACTN1|ACTN2|ASS1|CALR|CAV1|CD9|CD81|CDH2|COL3A1|COL11A1|COMP|ENG|FLNC|H1-5|HNRNPU|IGFBP5|ITGB1|KRAS|LGALS1|MYH6|MYH7|MYH9|MYL2|MYL3|MYL6|PDGFRB|PLG|TAGLN|TNNI3|TNNT2|TPM1|WDR1|BASP1|VAMP5|MYOF|MTPN
GO Biological Processes	regulation of hemostasis	-11.278	10.9249	APOE|SERPINC1|CAV1|CD9|CD36|COMP|F2|F3|F11|FAP|PLG|PROS1|PRDX2|TFPI|THBS1
GO Biological Processes	intracellular protein transport	-11.1933	3.29177	AP2B1|ARF6|ATP1B1|CALR|SCARB2|CLTC|HSPA5|HSPA8|HSPA9|HSPB1|HSP90AA1|HSPD1|MYO1C|RAB1A|RAB5C|RPL11|SDCBP|STXBP3|HSP90B1|VCP|YWHAB|YWHAE|YWHAG|YWHAH|YWHAZ|RAB7A|RAB11A|AIFM1|PDCD6|NUTF2|YWHAQ|TMED10|PHB2|COPG1|RFTN1|SEC61G|CHMP4A|TMED7|GOLGA7|VPS28|RAB14|RAB23|VPS35|RAB6D
GO Biological Processes	regulation of anatomical structure size	-11.1542	3.76277	ACTA2|ACTN2|APOE|ARF6|CAPZA1|CAPZB|CASR|CAV1|COMP|CPS1|FN1|GCLC|HSP90AB1|ITGA1|MMP2|MSN|PFN1|PLEK|RAB3B|RAC1|RDX|SOD2|SPTAN1|TMSB4X|EZR|RAB11A|NRP1|WDR1|ARPC4|ARPC3|ARPC2|NCKAP1|DSTN|COTL1|RTN4|MYADM|MTPN
GO Biological Processes	oxidative phosphorylation	-11.0633	8.10429	ATP5F1A|ATP5F1B|ATP5F1C|ATP5PB|ATP5PO|COX5B|COX7C|CYC1|NDUFA4|NDUFA6|NDUFS3|NDUFS4|UQCRC1|UQCRC2|UQCRQ|CYCS|ATP5F1EP2|UQCRFS1P1
GO Biological Processes	fatty acid oxidation	-11.0314	9.54722	ACAA1|ACADVL|ACAT1|ADH5|DECR1|ECHS1|ETFA|ETFB|ETFDH|HADHA|HADHB|HSD17B4|POR|ABCD3|SCP2|DECR2
GO Biological Processes	regulation of coagulation	-10.988	10.4633	ANXA5|APOE|SERPINC1|CAV1|CD9|CD36|F2|F3|F11|FAP|PLG|PROS1|PRDX2|TFPI|THBS1
GO Biological Processes	regulation of protein-containing complex assembly	-10.9287	4.07572	APOE|ARF6|CAPZA1|CAPZB|CD36|HMGB1|HSPA5|HSPA8|HSP90AA1|LGALS3|MSN|PFN1|PLEK|PSMC6|RAC1|RAP1B|RDX|RPS3|SPTAN1|TFRC|TMSB4X|VCP|WARS1|ARPC4|ARPC3|ARPC2|RACK1|NCKAP1|COTL1|VPS35|AIDA|MYADM|MTPN
GO Biological Processes	fatty acid beta-oxidation	-10.9234	11.5561	ACAA1|ACADVL|ACAT1|DECR1|ECHS1|ETFA|ETFB|ETFDH|HADHA|HADHB|HSD17B4|ABCD3|SCP2|DECR2
GO Biological Processes	tricarboxylic acid cycle	-10.9133	17.5738	ACO1|ACO2|CS|DLST|IDH2|MDH1|MDH2|PDHB|SDHB|SUCLG2|SUCLA2
GO Biological Processes	protein localization to plasma membrane	-10.8927	5.84156	ACTN2|ATP1B1|ATP1B3|BSG|CD81|CDH2|FLNA|FLOT2|JUP|KRT18|RAB3B|RAP1A|RDX|S100A10|EZR|RAB7A|RAB11A|VAMP5|EHD3|EHD2|GOLGA7|VPS35|MYADM
GO Biological Processes	purine-containing compound biosynthetic process	-10.839	6.45994	ACAT1|ACLY|AK2|ALDOA|ATIC|ATP5F1A|ATP5F1B|ATP5F1C|ATP5PB|ATP5PO|ACSL1|ACSL4|NME2|PNP|NT5E|PDHB|SHMT2|SLC25A1|SLC25A13|MPC2|ATP5F1EP2
GO Biological Processes	mitochondrial transmembrane transport	-10.7592	8.41946	SLC25A4|SLC25A5|ATP5F1A|ATP5F1B|ATP5F1C|ATP5PB|ATP5PO|SLC25A20|HSPD1|SLC25A3|SLC25A1|AIFM1|SLC25A13|MPC2|MPC1|SLC25A18|ATP5F1EP2
GO Biological Processes	ribose phosphate biosynthetic process	-10.6328	6.30334	ACAT1|ACLY|AK2|ALDOA|ATIC|ATP5F1A|ATP5F1B|ATP5F1C|ATP5PB|ATP5PO|ACSL1|ACSL4|G6PD|NME2|PDHB|PYGL|SLC25A1|SLC25A13|MPC2|CMPK1|ATP5F1EP2
GO Biological Processes	lipid oxidation	-10.6247	9.00477	ACAA1|ACADVL|ACAT1|ADH5|DECR1|ECHS1|ETFA|ETFB|ETFDH|HADHA|HADHB|HSD17B4|POR|ABCD3|SCP2|DECR2
GO Biological Processes	regulation of response to wounding	-10.5822	6.26537	ACTA2|ACTG1|ANXA1|APOE|SERPINC1|CAV1|CD9|CD36|F2|F3|F11|FAP|FLNA|ITGB1|PLG|PROS1|PRDX2|TFPI|THBS1|PLPP3|CD109
GO Biological Processes	positive regulation of organelle organization	-10.5556	3.66861	ACTN2|SLC25A4|SLC25A5|ANXA1|ANXA2|ARF6|CD47|DCN|FEN1|HNRNPA2B1|MSN|PDGFRB|PFN1|PLEK|RAC1|RALA|RPS3|S100A10|SDCBP|SFRP1|SURF4|TCP1|TPM1|CCT3|VDAC1|NRP1|MACROH2A1|WDR1|PDCD6IP|ARPC2|CCT4|CCT2|NCKAP1|DSTN|ATL3|VPS35
GO Biological Processes	cellular oxidant detoxification	-10.4698	8.80466	APOA4|APOE|CAT|NQO1|GPX3|GSTM2|HBA1|MGST1|PRDX1|SOD2|PRDX2|PXDN|PRDX6|PRDX4|PRDX3|PRDX5
GO Biological Processes	respiratory electron transport chain	-10.4079	8.01853	COX5B|COX7C|CYC1|ETFA|ETFB|ETFDH|NDUFA4|NDUFA6|NDUFS3|NDUFS4|SDHB|SOD2|SLC25A13|UQCRQ|CYCS|SLC25A18|UQCRFS1P1
GO Biological Processes	dicarboxylic acid metabolic process	-10.3939	8.70791	ACLY|ASS1|ATIC|DLST|GCLC|GLUD1|GOT2|HAL|IDH2|MDH1|MDH2|SDHB|SHMT2|ALDH4A1|SUCLA2|ALDH1L1
GO Biological Processes	regulation of blood coagulation	-10.3221	10.5056	APOE|SERPINC1|CAV1|CD9|CD36|F2|F3|F11|FAP|PLG|PROS1|PRDX2|TFPI|THBS1
GO Biological Processes	substantia nigra development	-10.3163	13.5072	ATP5PB|CALM3|CNP|COX6B1|G6PD|GLUD1|HSPA5|NDUFS3|YWHAE|YWHAH|BASP1|YWHAQ
GO Biological Processes	positive regulation of cell-substrate adhesion	-10.2852	7.30715	CALR|CD36|FLNA|FN1|ITGA3|ITGA5|JUP|NID1|P4HB|RAC1|RSU1|S100A10|SFRP1|NRP1|EDIL3|ARPC2|EMILIN1|MYADM
GO Biological Processes	regulation of actin filament organization	-10.2553	4.78692	ACTG1|ACTN2|ARF6|CAPZA1|CAPZB|CD47|FLNA|PFN1|PLEK|RAC1|RDX|S100A10|SFRP1|SPTAN1|TMSB4X|TPM1|NRP1|WDR1|ARPC4|ARPC3|ARPC2|NCKAP1|DSTN|COTL1|MYADM|MTPN
GO Biological Processes	regulation of epithelial cell migration	-10.2525	4.61106	ANXA1|APOE|ARF6|ATP2B4|ATP5F1A|ATP5F1B|CALR|DCN|HMGB1|HSPB1|ITGA2|ITGA3|ITGB3|JUP|SERPINF1|PFN1|RAC1|SPARC|THBS1|TMSB4X|PLPP3|RAB11A|NRP1|PDCD6|CORO1C|RTN4|GLIPR2
GO Biological Processes	positive regulation of epithelial cell migration	-10.1906	5.9773	ANXA1|ARF6|ATP5F1A|ATP5F1B|CALR|HMGB1|HSPB1|ITGA2|ITGA3|ITGB3|PFN1|RAC1|SPARC|THBS1|TMSB4X|PLPP3|RAB11A|NRP1|PDCD6|RTN4|GLIPR2
GO Biological Processes	hydrogen peroxide catabolic process	-10.1882	18.343	APOA4|CAT|GPX3|HBA1|PRDX1|PRDX2|PXDN|PRDX4|PRDX3|PRDX5
GO Biological Processes	collagen fibril organization	-10.1567	11.4972	BMP1|SERPINH1|COL1A1|COL1A2|COL3A1|COL5A1|COL5A2|COL11A1|COL12A1|COMP|LOXL2|COL14A1|PXDN
GO Biological Processes	tissue morphogenesis	-10.1309	3.39711	ACTA2|ACTG1|CASR|CD44|COL3A1|COL5A1|COL11A1|EGFR|ENG|FLNA|TNC|IGFBP5|ITGA2|ITGA3|ITGA5|ITGB1|ITGB3|KRAS|MMP2|MMP14|MSN|MYH6|MYH7|MYL2|MYL3|PFN1|PTK7|RALA|RPS7|SFRP1|TNNI3|TNNT2|TPM1|VCL|NRP1|WDR1|PHB2|PLXNB2
GO Biological Processes	protein localization to cell periphery	-10.0871	5.10141	ACTN2|ATP1B1|ATP1B3|BSG|CAV1|CD81|CDH2|FLNA|FLOT2|JUP|KRT18|RAB3B|RAP1A|RDX|S100A10|EZR|RAB7A|RAB11A|VAMP5|EHD3|EHD2|GOLGA7|VPS35|MYADM
GO Biological Processes	carbohydrate metabolic process	-9.92557	3.64479	ALDH2|ALDOA|AMY1A|APOD|CS|ENO1|FBP1|G6PD|GBE1|GCLC|IDH2|LDHA|LDHB|MDH1|MDH2|PC|PDHB|PGK1|PGM1|PKM|PYGL|SLC2A1|SLC2A3|SLC3A2|SLC25A1|TPI1|UGDH|UGP2|MOGS|RGN|SLC25A13|AKR1A1|GNMT|ANGPTL3
GO Biological Processes	cellular response to growth factor stimulus	-9.87574	3.62908	ANXA1|ARF6|CASR|CAT|CAV1|CD44|COL1A1|COL1A2|COL3A1|COL4A2|COMP|CPS1|EEF1A1|EGFR|ENG|GCLC|HSPA5|HSPB1|MYO1C|NCL|PDGFRB|RAP1A|RDX|SFRP1|THBS1|CLEC3B|YES1|IQGAP1|NRP1|CPNE3|RACK1|RAB35|RAB14|PDGFD
GO Biological Processes	cellular modified amino acid metabolic process	-9.86595	5.74614	ASS1|ATIC|BHMT|CLIC1|SARDH|G6PD|GCLC|GOT2|GSTM2|GSTM5|POR|SHMT2|SOD2|ALDH4A1|VNN2|VNN1|ALDH1L1|GNMT|DMGDH|CHDH|GSTA5
GO Biological Processes	organic hydroxy compound metabolic process	-9.80155	3.60576	ACAA1|ACLY|ACO2|ADH1C|ADH5|ALDH1A1|ALDH2|ALDH3A2|APOA4|APOB|APOE|CAT|CES1|CYP2C8|AKR1C1|G6PD|GC|HDLBP|HMGCS2|IDH2|LDHA|LDHB|PAH|ABCD3|SCP2|TPI1|TTPA|RDH16|PLPP3|HSD17B6|AKR1A1|ANGPTL3|PSAT1|MTPN
GO Biological Processes	organic acid biosynthetic process	-9.76589	4.72579	ACLY|ALDH1A1|ASL|ASNS|ASS1|BHMT|CBR1|CPS1|CTH|CYP2C8|GLUD1|GOT2|GSTM2|OTC|PAH|ABCD3|SCP2|SHMT2|UGDH|SUCLA2|RGN|AKR1A1|DECR2|PSAT1|CSAD
GO Biological Processes	regulation of actin cytoskeleton organization	-9.71723	4.09191	ACTG1|ACTN2|ARF6|ARHGDIA|CAPZA1|CAPZB|CD47|FLNA|PDGFRB|PFN1|PLEK|RAC1|RDX|S100A10|SFRP1|SPTAN1|TMSB4X|TPM1|IQGAP1|NRP1|WDR1|ARPC4|ARPC3|ARPC2|NCKAP1|DSTN|COTL1|MYADM|MTPN
GO Biological Processes	regulation of supramolecular fiber organization	-9.69108	3.9621	ACTG1|ACTN2|APOE|ARF6|CAPZA1|CAPZB|CD47|FLNA|HSPA8|PFN1|PLEK|RAC1|RDX|RPS3|S100A10|SFRP1|SPTAN1|TMSB4X|TPM1|NRP1|WDR1|ARPC4|ARPC3|ARPC2|NCKAP1|DSTN|EMILIN1|COTL1|MYADM|MTPN
GO Biological Processes	hydrogen peroxide metabolic process	-9.68031	13.9689	APOA4|CAT|GPX3|HBA1|PRDX1|SOD2|PRDX2|PXDN|PRDX4|PRDX3|PRDX5
GO Biological Processes	negative regulation of cellular component organization	-9.63994	3.04108	SLC25A5|ANXA2|APOA4|APOD|APOE|ARF6|B2M|CAPZA1|CAPZB|CAV1|DPP4|FAP|FLNA|GCLC|HMGB1|HNRNPU|HSPA5|HSPA8|ITGA3|ITGB3|LGALS3|MMP14|PFN1|RAC1|RDX|SDCBP|SPTAN1|TFRC|THBS1|TMSB4X|VIM|YWHAH|RAB7A|NRP1|PGRMC1|EMILIN1|CORO1C|CHMP4A|VPS35|RTN4|AIDA|MYADM
GO Biological Processes	response to reactive oxygen species	-9.48951	5.79254	ANXA1|APOA4|APOD|APOE|CAT|COL1A1|NQO1|EGFR|HBA1|MMP2|PRDX1|PDGFRB|RPS3|SOD2|PRDX2|TPM1|AIFM1|PRDX3|PRDX5|PDGFD
GO Biological Processes	cell morphogenesis	-9.32125	3.0172	ACTN1|ALCAM|APLP2|BSG|CAPZB|CDH6|CDH11|CNP|EGFR|FN1|HSP90AA1|HSP90AB1|ITGA1|ITGA4|ITGB1|ITGB3|LAMB1|LAMC1|MYH9|NCAM1|RELN|RAB1A|RAC1|RP2|RPL24|S100A6|VCL|IQGAP1|NRP1|CPNE1|WDR1|FARP1|NCKAP1|PGRMC1|PLXNB2|NPTN|DOCK10|NTN4|NIBAN2|COL18A1|FERMT3
GO Biological Processes	ribonucleotide biosynthetic process	-9.2541	5.95569	ACAT1|ACLY|AK2|ALDOA|ATIC|ATP5F1A|ATP5F1B|ATP5F1C|ATP5PB|ATP5PO|ACSL1|ACSL4|NME2|PDHB|SLC25A1|SLC25A13|MPC2|CMPK1|ATP5F1EP2
GO Biological Processes	response to growth factor	-9.18514	3.4156	ANXA1|ARF6|CASR|CAT|CAV1|CD44|COL1A1|COL1A2|COL3A1|COL4A2|COMP|CPS1|EEF1A1|EGFR|ENG|GCLC|HSPA5|HSPB1|MYO1C|NCL|PDGFRB|RAP1A|RDX|SFRP1|THBS1|CLEC3B|YES1|IQGAP1|NRP1|CPNE3|RACK1|RAB35|RAB14|PDGFD
GO Biological Processes	negative regulation of protein modification process	-9.17985	3.33992	APOE|ATP2B4|CALM3|CAV1|ENG|G6PD|GCLC|GNAI2|GNAQ|HSPB1|LGALS3|PPIA|RPL5|RPL11|RPL37|RPS3|RPS7|RPS20|SFRP1|TSG101|WARS1|YWHAB|YWHAE|YWHAG|PLPP3|RGN|MACROH2A1|MVP|RACK1|EMILIN1|CORO1C|VPS28|AIDA|MYADM|CD109
GO Biological Processes	cellular component morphogenesis	-9.14984	3.19803	ACTG1|ACTN2|ALCAM|APLP2|BSG|CD9|CDH11|CNP|FLNC|HSP90AA1|HSP90AB1|ITGA1|ITGA4|ITGB1|MYH6|MYL2|NCAM1|PDGFRB|RELN|NECTIN2|RAC1|RPL24|S100A6|TNNT2|TPM1|VCL|IQGAP1|NRP1|CPNE1|WDR1|FARP1|NCKAP1|PGRMC1|PLXNB2|NPTN|DOCK10|NIBAN2
GO Biological Processes	cell junction assembly	-9.14146	4.5893	ACTG1|ACTN1|ACTN2|CAPZA1|CD9|CDH2|CDH6|CDH11|CTNNA1|CTNND1|FN1|ITGA2|ITGA5|JUP|LAMC1|SDCBP|TLN1|VCL|WDR1|PDCD6IP|FARP1|PLXNB2|NPTN|VPS35
GO Biological Processes	cellular amino acid catabolic process	-9.11944	7.20382	ACAT1|DLST|SARDH|ECHS1|ETFA|ETFB|GLUD1|GOT2|HAL|HPD|MAT1A|OTC|PAH|SHMT2|ALDH4A1|CSAD
GO Biological Processes	carboxylic acid biosynthetic process	-9.10756	4.57165	ACLY|ALDH1A1|ASL|ASNS|ASS1|BHMT|CBR1|CPS1|CTH|CYP2C8|GLUD1|GOT2|GSTM2|OTC|PAH|ABCD3|SCP2|SHMT2|UGDH|SUCLA2|RGN|AKR1A1|DECR2|PSAT1
GO Biological Processes	lipid catabolic process	-9.09295	4.39062	ACAA1|ACADVL|ACAT1|APOA4|APOB|APOE|CES1|CPS1|DECR1|ECHS1|ETFA|ETFB|ETFDH|HADHA|HADHB|HSD17B4|PAFAH1B2|ABCD3|SCP2|YWHAH|RAB7A|HSD17B6|PRDX6|DECR2|ANGPTL3
GO Biological Processes	response to cytokine	-9.09237	2.78934	ACTG1|SLC25A5|ANXA1|APOB|ASS1|ATIC|ATP5F1B|CD44|CD47|COL1A1|COL3A1|CTH|DDOST|F3|ACSL1|GCLC|PDIA3|HNRNPU|HSPA5|HSP90AB1|ICAM1|IL1RAP|ITGA4|ITIH4|KRT18|MMP2|MYO1C|NCL|P4HB|PHB1|PLP2|RPL3|RPS3|SFRP1|SRSF3|SHMT2|STXBP3|TFRC|THBS1|TIMP1|TIMP2|TMSB4X|VIM|ACTR2|ADAMTS13
GO Biological Processes	purine ribonucleotide biosynthetic process	-9.07636	6.19078	ACAT1|ACLY|AK2|ALDOA|ATIC|ATP5F1A|ATP5F1B|ATP5F1C|ATP5PB|ATP5PO|ACSL1|ACSL4|NME2|PDHB|SLC25A1|SLC25A13|MPC2|ATP5F1EP2
GO Biological Processes	regulation of cell morphogenesis	-9.06519	4.22191	ALDOA|ANXA1|CALR|CAPZB|CD44|F2|FLNA|FN1|MSN|MYH9|P4HB|RELN|RAC1|RDX|S100A10|SPARC|TPM1|EZR|NRP1|WDR1|ACTR2|ARPC2|CORO1C|PLXNB2|FMNL3|MYADM
GO Biological Processes	regulation of cellular component size	-9.05788	3.95081	ACTN2|APOE|ARF6|CAPZA1|CAPZB|FN1|HSP90AB1|MSN|PFN1|PLEK|RAB3B|RAC1|RDX|SPTAN1|TMSB4X|EZR|RAB11A|NRP1|WDR1|ARPC4|ARPC3|ARPC2|NCKAP1|DSTN|COTL1|RTN4|MYADM|MTPN
GO Biological Processes	response to acid chemical	-8.96681	6.52671	ASS1|ATP2B4|COL1A1|COL1A2|COL3A1|COL5A2|COL6A1|CPS1|NQO1|EGFR|GCLC|HMGCS2|MMP2|AIFM1|SH3BP4|MEAK7|PDGFD
GO Biological Processes	proton transmembrane transport	-8.96681	6.52671	SLC25A4|SLC25A5|ATP1A1|ATP5F1A|ATP5F1B|ATP5F1C|ATP5PB|ATP5PO|COX5B|COX6B1|CYB5A|CYC1|SLC25A3|UQCRC1|SLC25A18|ATP5F1EP2|UQCRFS1P1
GO Biological Processes	response to amino acid	-8.88524	6.95105	ASS1|COL1A1|COL1A2|COL3A1|COL5A2|COL6A1|CPS1|NQO1|EGFR|GCLC|HMGCS2|MMP2|AIFM1|SH3BP4|MEAK7|PDGFD
GO Biological Processes	aging	-8.87491	4.4518	APOD|ASS1|ATP5F1A|B2M|CALR|CAT|CNP|COL4A2|COMP|CTNNA1|NQO1|GCLC|IGFBP2|IGFBP5|LOXL2|MMP2|PDGFRB|SERPINF1|RPN2|SOD2|TFRC|TIMP1|RGN|CGAS
GO Biological Processes	response to peptide	-8.78957	3.53759	ACTN2|ANXA1|ASS1|BSG|CACNA2D1|CASR|CAT|CAV1|CD36|COL1A1|COL3A1|CPS1|CYC1|FBP1|GCLC|HADHA|HMGCS2|ICAM1|IGFBP5|ITGA4|MMP2|OTC|SERPINF1|PKM|POR|SLC2A1|STXBP3|TIMP1|VIM|YWHAG|MEAK7
GO Biological Processes	fatty acid catabolic process	-8.71496	8.06241	ACAA1|ACADVL|ACAT1|DECR1|ECHS1|ETFA|ETFB|ETFDH|HADHA|HADHB|HSD17B4|ABCD3|SCP2|DECR2
GO Biological Processes	response to steroid hormone	-8.71356	4.36996	A2M|ANXA1|ASS1|ATP1A1|ATP5F1A|CALM3|CALR|CAV1|COL1A1|CPS1|ENG|HMGCS2|HNRNPU|HSPA8|IGFBP2|SERPINF1|PHB1|POR|RPL27|TFPI|THBS1|UBE2L3|YWHAH|AIFM1
GO Biological Processes	cellular amino acid biosynthetic process	-8.71075	8.94224	ALDH1A1|ASL|ASNS|ASS1|BHMT|CPS1|CTH|GLUD1|GOT2|OTC|PAH|SHMT2|PSAT1
GO Biological Processes	ribosomal large subunit biogenesis	-8.71075	8.94224	RPL10A|RPL3|RPL5|RPL6|RPL7|RPL7A|RPL11|RPL23A|RPL24|RPL35A|RPLP0|RPL14|RPL35
GO Biological Processes	purine nucleotide biosynthetic process	-8.69222	5.86495	ACAT1|ACLY|AK2|ALDOA|ATIC|ATP5F1A|ATP5F1B|ATP5F1C|ATP5PB|ATP5PO|ACSL1|ACSL4|NME2|PDHB|SLC25A1|SLC25A13|MPC2|ATP5F1EP2
GO Biological Processes	pyruvate metabolic process	-8.62223	9.90525	ALDOA|ENO1|LDHA|LDHB|PC|PDHB|PGK1|PGM1|PKM|TPI1|VDAC1|MPC2
GO Biological Processes	cortical cytoskeleton organization	-8.62223	9.90525	ARF6|CALR|EPB41L2|PLEK|RAC1|TLN1|EZR|WDR1|PDCD6IP|NCKAP1|EHD2|FMNL3
GO Biological Processes	regulation of protein catabolic process	-8.53042	3.6361	ANXA2|APOE|CAV1|CD81|EEF1A1|EGFR|FLNA|GCLC|HSP90AA1|HSP90AB1|MSN|PHB1|PSMC1|PSMC6|PSMD3|RDX|RPL5|RPL11|RPS7|SDCBP|TIMP1|TIMP2|VCP|EZR|RAB7A|RGN|RACK1|VPS28|VPS35
GO Biological Processes	monosaccharide biosynthetic process	-8.52654	13.0332	FBP1|G6PD|PC|PGK1|PGM1|SLC25A1|TPI1|RGN|SLC25A13|AKR1A1
GO Biological Processes	positive regulation of hydrolase activity	-8.52264	3.09002	APOA4|CALM3|CAV1|CTSD|EGFR|F3|FN1|GNAQ|HMGB1|HSP90AB1|HSPD1|HSPE1|ITGA1|ITGA2|ITGB1|MMUT|PCOLCE|PDGFRB|PHB1|PLEK|RAP1A|RPS3|RSU1|S100A10|SFRP1|VCP|RGN|AIFM1|PDCD6|RACK1|PHB2|NCSTN|CORO1C|CYCS|DOCK10|AGRN
GO Biological Processes	striated muscle cell differentiation	-8.47997	5.07961	ACTG1|ACTN2|CALR|CD9|CD81|CDH2|FLNC|HNRNPU|IGFBP5|ITGB1|KRAS|MYH6|MYH9|MYL2|PDGFRB|TNNT2|TPM1|WDR1|MYOF|MTPN
GO Biological Processes	cellular response to lipid	-8.47798	3.27528	ANXA1|ASS1|ATP1A1|ATP5F1A|CALR|CASR|CD36|CES1|COL1A1|CPS1|AKR1C1|EGFR|HMGB1|HMGCS2|HNRNPU|HSPA8|ITGA2|MGST1|MMP2|MSN|SERPINF1|PHB1|PTK7|SFRP1|TFPI|UBE2L3|VIM|YES1|YWHAH|AIFM1|ADAMTS13|PHB2|PLSCR3
GO Biological Processes	muscle cell differentiation	-8.43028	4.39808	ACTG1|ACTN1|ACTN2|CALR|CD9|CD81|CDH2|COMP|ENG|FLNC|HNRNPU|IGFBP5|ITGB1|KRAS|MYH6|MYH9|MYL2|PDGFRB|TNNT2|TPM1|WDR1|MYOF|MTPN
GO Biological Processes	regulation of actin polymerization or depolymerization	-8.42027	5.64223	ACTN2|ARF6|CAPZA1|CAPZB|PFN1|PLEK|RDX|SPTAN1|TMSB4X|WDR1|ARPC4|ARPC3|ARPC2|NCKAP1|DSTN|COTL1|MYADM|MTPN
GO Biological Processes	cortical actin cytoskeleton organization	-8.40576	12.699	ARF6|CALR|EPB41L2|PLEK|TLN1|EZR|PDCD6IP|NCKAP1|EHD2|FMNL3
GO Biological Processes	tricarboxylic acid metabolic process	-8.39654	24.7631	ACLY|ACO1|ACO2|ASS1|CS|GLUD1|IDH2
GO Biological Processes	regulation of cell projection organization	-8.39291	2.94522	APOE|ARF6|B2M|CAPZB|CAV1|SCARB2|CD44|CDH2|FLNA|FN1|HSPA5|ICAM1|ITGA2|ITGA3|SERPINF1|PFN1|RELN|PTK7|RAC1|RALA|RAP1A|RDX|SFRP1|VDAC3|EZR|VIM|YWHAH|RAB11A|NRP1|ACTR2|ARPC2|NCKAP1|CORO1C|PLXNB2|NPTN|VPS35|RTN4|AGRN
GO Biological Processes	regulation of actin filament length	-8.3762	5.60674	ACTN2|ARF6|CAPZA1|CAPZB|PFN1|PLEK|RDX|SPTAN1|TMSB4X|WDR1|ARPC4|ARPC3|ARPC2|NCKAP1|DSTN|COTL1|MYADM|MTPN
GO Biological Processes	head development	-8.32042	2.70601	ACAT1|APOD|ATIC|ATP2B4|ATP5PB|CALM3|CDH2|CNP|COL1A1|COL3A1|COX6B1|CTNND1|EGFR|G6PD|GLUD1|HMGCS2|HSPA5|HSPG2|ITGB1|KRAS|LAMB1|MMP2|MMP14|NDUFS3|NDUFS4|PAFAH1B2|RELN|TRA2B|SLC2A1|STXBP3|UBE2L3|UGP2|YWHAE|YWHAH|NRP1|BASP1|YWHAQ|NCSTN|PLXNB2|UQCRQ|SLC38A2|RTN4|MTPN
GO Biological Processes	monocarboxylic acid catabolic process	-8.30545	6.87864	ACAA1|ACADVL|ACAT1|DECR1|ECHS1|ETFA|ETFB|ETFDH|HADHA|HADHB|HSD17B4|ABCD3|SCP2|AKR1A1|DECR2
GO Biological Processes	gastrulation	-8.2891	5.53709	COL4A2|COL6A1|COL11A1|COL12A1|FN1|ITGA2|ITGA3|ITGA4|ITGA5|ITGB1|ITGB3|LAMB1|MMP2|MMP14|SFRP1|UGDH|RACK1|NAT8B
GO Biological Processes	neural nucleus development	-8.28364	9.28617	ATP5PB|CALM3|CNP|COX6B1|G6PD|GLUD1|HSPA5|NDUFS3|YWHAE|YWHAH|BASP1|YWHAQ
GO Biological Processes	response to nutrient	-8.27066	5.88773	A2M|ASS1|CASR|CAT|COL1A1|NQO1|ACSL1|GCLC|GNAI2|HMGCS2|IGFBP2|ITGA2|OTC|POR|SFRP1|SOD2|TFRC
GO Biological Processes	regulation of cell junction assembly	-8.252	4.92798	ACTG1|APOD|ARF6|CAV1|IL1RAP|MMP14|MYO1C|RAC1|RAP1A|RAP1B|S100A10|SFRP1|THBS1|VCL|NRP1|GPC6|FARP1|CORO1C|VPS35|AGRN
GO Biological Processes	regulation of plasma membrane bounded cell projection organization	-8.19023	2.94609	APOE|ARF6|B2M|CAPZB|CAV1|SCARB2|CD44|CDH2|FLNA|FN1|HSPA5|ICAM1|ITGA3|SERPINF1|PFN1|RELN|PTK7|RAC1|RALA|RAP1A|RDX|SFRP1|VDAC3|EZR|VIM|YWHAH|RAB11A|NRP1|ACTR2|ARPC2|NCKAP1|CORO1C|PLXNB2|NPTN|VPS35|RTN4|AGRN
GO Biological Processes	endodermal cell differentiation	-8.17517	12.0796	COL4A2|COL6A1|COL11A1|COL12A1|FN1|ITGA4|ITGA5|LAMB1|MMP2|MMP14
GO Biological Processes	negative regulation of phosphate metabolic process	-8.06146	3.37679	APOE|CALM3|CAV1|ENG|FBP1|GNAI2|GNAQ|HNRNPU|HSPB1|LGALS3|PLEK|PPIA|SFRP1|TSG101|WARS1|YWHAB|YWHAE|YWHAG|PLPP3|IQGAP1|RGN|MACROH2A1|MVP|RACK1|PRDX3|EMILIN1|CORO1C|AIDA|MYADM|CD109
GO Biological Processes	alpha-amino acid biosynthetic process	-8.04606	8.87037	ASL|ASNS|ASS1|BHMT|CPS1|CTH|GLUD1|GOT2|OTC|PAH|SHMT2|PSAT1
GO Biological Processes	positive regulation of cellular component biogenesis	-8.04548	3.21468	ARF6|CAV1|CD36|CD47|HSP90AA1|IL1RAP|LGALS3|MSN|PFN1|PLEK|PSMC6|RAC1|RALA|RAP1B|RPS3|S100A10|SDCBP|SFRP1|TFRC|TPM1|TSG101|VCP|WARS1|RAB7A|NRP1|PDCD6IP|ACTR2|ARPC2|RACK1|NCKAP1|EMILIN1|AGRN
GO Biological Processes	negative regulation of phosphorus metabolic process	-8.03904	3.36913	APOE|CALM3|CAV1|ENG|FBP1|GNAI2|GNAQ|HNRNPU|HSPB1|LGALS3|PLEK|PPIA|SFRP1|TSG101|WARS1|YWHAB|YWHAE|YWHAG|PLPP3|IQGAP1|RGN|MACROH2A1|MVP|RACK1|PRDX3|EMILIN1|CORO1C|AIDA|MYADM|CD109
GO Biological Processes	regulation of apoptotic signaling pathway	-8.00358	3.64362	SLC25A5|CAV1|CD44|CTH|CTNNA1|ENO1|GCLC|GNAI2|PDIA3|HNRNPK|HSPB1|ICAM1|LGALS3|NDUFS3|NONO|P4HB|PPIA|RPS3|RPS7|SFRP1|SOD2|PRDX2|THBS1|TPT1|NRP1|VNN1|RACK1
GO Biological Processes	cell morphogenesis involved in differentiation	-7.99904	3.13097	ACTN1|ALCAM|APLP2|BSG|CDH11|CNP|FN1|HSP90AA1|HSP90AB1|ITGA4|ITGB1|ITGB3|LAMB1|LAMC1|MYH9|NCAM1|RELN|RAB1A|RAC1|RPL24|S100A6|VCL|NRP1|WDR1|FARP1|PGRMC1|PLXNB2|NPTN|DOCK10|NTN4|NIBAN2|COL18A1|FERMT3
GO Biological Processes	reactive oxygen species metabolic process	-7.95472	7.07518	APOA4|CAT|NQO1|GPX3|HBA1|NDUFS3|NDUFS4|PRDX1|SOD2|PRDX2|PXDN|PRDX4|PRDX3|PRDX5
GO Biological Processes	regulation of cytoskeleton organization	-7.93881	3.11308	ACTG1|ACTN2|ARF6|ARHGDIA|CAPZA1|CAPZB|CD47|CLTC|FLNA|HNRNPU|PDGFRB|PFN1|PLEK|RAC1|RDX|RPS3|S100A10|SFRP1|SPTAN1|TMSB4X|TPM1|IQGAP1|NRP1|WDR1|ARPC4|ARPC3|ARPC2|NCKAP1|DSTN|COTL1|CHMP4A|MYADM|MTPN
GO Biological Processes	steroid metabolic process	-7.92453	4.30663	ACAA1|ACAT1|ACLY|AFP|APOA4|APOB|APOE|CAT|CES1|CYP2C8|AKR1C1|G6PD|GC|HDLBP|HMGCS2|HSD17B4|ABCD3|SCP2|YWHAH|RDH16|HSD17B6|ANGPTL3
GO Biological Processes	cellular response to reactive oxygen species	-7.82096	6.34952	ANXA1|APOA4|CAT|NQO1|EGFR|MMP2|PRDX1|RPS3|SOD2|PRDX2|TPM1|AIFM1|PRDX3|PRDX5|PDGFD
GO Biological Processes	midbrain development	-7.79702	7.5746	ATP5PB|CALM3|CNP|COX6B1|G6PD|GLUD1|HSPA5|NDUFS3|YWHAE|YWHAH|BASP1|YWHAQ|UQCRQ
GO Biological Processes	nucleotide biosynthetic process	-7.7867	4.62862	ACAT1|ACLY|AK2|ALDOA|ATIC|ATP5F1A|ATP5F1B|ATP5F1C|ATP5PB|ATP5PO|ACSL1|ACSL4|NME2|PNP|PDHB|SLC25A1|SLC25A13|MPC2|CMPK1|ATP5F1EP2
GO Biological Processes	chaperone-mediated protein folding	-7.74857	8.37063	HSPA5|HSPA8|HSPA9|HSPB1|HSPE1|PPIB|HSPA13|TCP1|CCT3|CCT4|CCT2|DNAJC5
GO Biological Processes	nucleoside phosphate biosynthetic process	-7.71836	4.58576	ACAT1|ACLY|AK2|ALDOA|ATIC|ATP5F1A|ATP5F1B|ATP5F1C|ATP5PB|ATP5PO|ACSL1|ACSL4|NME2|PNP|PDHB|SLC25A1|SLC25A13|MPC2|CMPK1|ATP5F1EP2
GO Biological Processes	regulation of cell-cell adhesion	-7.71111	3.2583	ANXA1|ASS1|B2M|CAV1|CD9|CD44|CD47|CD81|DPP4|FLOT2|HLA-A|HMGB1|HSPD1|IGFBP2|ITGA4|LGALS1|LGALS3|PNP|PLG|RDX|RPS3|PRDX2|TFRC|YES1|PLPP3|VNN1|ICOSLG|CD276|FERMT3|MYADM
GO Biological Processes	regulation of leukocyte migration	-7.65083	4.54369	ANXA1|APOD|C5|CALR|CD9|CD47|CD81|DPP4|ECM1|HMGB1|ICAM1|ITGA2|ITGA4|LGALS3|MMP14|MSN|RAC1|THBS1|EMILIN1|PDGFD
GO Biological Processes	positive regulation of establishment of protein localization	-7.63021	3.8467	ARF6|CASR|CD81|ACSL4|FLNA|GLUD1|HSP90AB1|JUP|MYO1C|PPIA|TCP1|CCT3|TSG101|UBE2L3|EZR|YWHAE|RACK1|CCT4|CCT2|TMED10|MPC2|VPS28|VPS35|C1QTNF3
GO Biological Processes	brain development	-7.61835	2.66988	ACAT1|APOD|ATIC|ATP2B4|ATP5PB|CALM3|CDH2|CNP|COL3A1|COX6B1|CTNND1|EGFR|G6PD|GLUD1|HMGCS2|HSPA5|HSPG2|ITGB1|KRAS|LAMB1|NDUFS3|NDUFS4|PAFAH1B2|RELN|TRA2B|SLC2A1|STXBP3|UBE2L3|UGP2|YWHAE|YWHAH|NRP1|BASP1|YWHAQ|NCSTN|PLXNB2|UQCRQ|SLC38A2|RTN4|MTPN
GO Biological Processes	acyl-CoA metabolic process	-7.61014	7.31637	ACAT1|ACLY|DLST|ACSL1|ACSL4|HMGCS2|HSD17B4|PDHB|SLC25A1|SUCLG2|SUCLA2|MPC2|ACOT1
GO Biological Processes	thioester metabolic process	-7.61014	7.31637	ACAT1|ACLY|DLST|ACSL1|ACSL4|HMGCS2|HSD17B4|PDHB|SLC25A1|SUCLG2|SUCLA2|MPC2|ACOT1
GO Biological Processes	regulation of ATP-dependent activity	-7.60734	8.1413	ATP1B1|ATP1B3|CASR|HNRNPU|LTF|MYH6|MYL3|PFN1|TNNI3|TNNT2|TPM1|RGN
GO Biological Processes	non-membrane-bounded organelle assembly	-7.60337	3.83429	ACTG1|ACTN2|FLNA|FLNC|ITGB1|RPSA|MYH6|MYL2|PDGFRB|RPL3|RPL5|RPL6|RPL11|RPL23A|RPL24|RPLP0|RPS3|RPS23|TNNT2|TPM1|EZR|RAB11A|WDR1|TUBB1
GO Biological Processes	lipid modification	-7.59985	5.00827	ACAA1|ACADVL|ACAT1|ADH5|CYP2C8|DECR1|ECHS1|ETFA|ETFB|ETFDH|HADHA|HADHB|HSD17B4|POR|ABCD3|SCP2|PLPP3|DECR2
GO Biological Processes	endocytosis	-7.57798	3.1397	ACTG1|AP2B1|AHSG|APOE|ARF6|CAV1|CD9|CD36|SCARB2|CD81|CLTC|HSPG2|IGF2R|ITGA4|ITGB1|LGALS3BP|LOXL2|MFGE8|MYH9|RAB1A|RAB5C|RAC1|SURF4|TFRC|THBS1|EZR|RAB7A|SH3BP4|EHD3|EHD2|IGLL5
GO Biological Processes	regulation of MAPK cascade	-7.57169	2.74344	ACTA2|APOE|CASR|CAV1|CD36|CD44|CD81|CDH2|CSPG4|EGFR|FN1|GNAI2|HMGB1|ICAM1|IGFBP4|ITGA1|PEBP1|PRDX1|PDGFRB|PHB1|PPIA|RAP1A|RAP1B|RPS3|SDCBP|SFRP1|PRDX2|THBS1|EZR|YWHAZ|IQGAP1|NRP1|EMILIN1|PHB2|NPTN|AIDA|PDGFD|GLIPR2
GO Biological Processes	muscle filament sliding	-7.55238	27.0143	MYH4|MYH6|MYH7|MYL6|TNNT2|TPM1
GO Biological Processes	circulatory system process	-7.51753	3.12056	ACTA2|ADH5|APOE|ATP1A1|ATP1B1|ATP2B4|CACNA2D1|CASR|CAV1|CD36|COL1A2|COMP|CPS1|GCLC|ITGA1|MMP2|MYH6|MYH7|MYL2|MYL3|SLC2A1|SLC2A3|SOD2|TFRC|TNNI3|TNNT2|TPM1|YES1|MYOF|SLC38A2|SVEP1
GO Biological Processes	regulation of establishment of protein localization	-7.50152	3.04777	APOD|APOE|ARF6|CASR|CD36|CD81|CTSD|ACSL4|FLNA|GLUD1|HSPA8|HSP90AB1|JUP|MYO1C|PPIA|SFRP1|TCP1|CCT3|TSG101|UBE2L3|EZR|YWHAE|RACK1|CCT4|CCT2|TMED10|MPC2|VPS28|RAB23|VPS35|C1QTNF3|UBAC2
GO Biological Processes	positive regulation of leukocyte cell-cell adhesion	-7.48476	4.24511	ANXA1|B2M|CAV1|CD44|CD47|CD81|DPP4|FLOT2|HLA-A|HMGB1|HSPD1|IGFBP2|ITGA4|LGALS1|PNP|RPS3|TFRC|YES1|VNN1|ICOSLG|CD276
GO Biological Processes	cellular response to amino acid stimulus	-7.47071	7.9242	ASS1|COL1A1|COL1A2|COL3A1|COL5A2|COL6A1|EGFR|GCLC|HMGCS2|MMP2|SH3BP4|PDGFD
GO Biological Processes	leukocyte mediated immunity	-7.41519	4.03547	B2M|C1R|C1S|C3|C4A|C5|C7|C8B|C9|CD81|F2|HLA-A|HSPD1|ICAM1|PRDX1|S100A13|STXBP3|SNAP23|WDR1|TUBB4B|RFTN1|IGLL5
GO Biological Processes	negative regulation of transferase activity	-7.41519	4.03547	APOE|CAV1|GNAQ|HNRNPU|HSPB1|PPIA|RPL5|RPL11|RPL37|RPS7|RPS20|SFRP1|TSG101|WARS1|YWHAG|RGN|MACROH2A1|MVP|RACK1|PRDX3|CORO1C|AIDA
GO Biological Processes	monosaccharide metabolic process	-7.41135	5.16531	ALDOA|APOD|ENO1|FBP1|G6PD|GCLC|PC|PDHB|PGK1|PGM1|SLC2A1|SLC2A3|SLC25A1|TPI1|RGN|SLC25A13|AKR1A1
GO Biological Processes	neuron projection development	-7.38585	2.79021	ALCAM|APLP2|APOA4|APOD|APOE|BSG|CDH11|CNP|CTNNA1|HMGB1|HSP90AA1|HSP90AB1|ITGA1|ITGA4|ITGB1|LAMB1|MMP2|NCAM1|RELN|RAC1|RPL24|S100A6|VCL|RAB11A|IQGAP1|NRP1|CPNE1|FARP1|NCKAP1|PGRMC1|RAB35|PLXNB2|NPTN|DOCK10|RTN4|NIBAN2
GO Biological Processes	positive regulation of proteolysis	-7.35225	3.48965	ANXA2|APOE|CAV1|CTSD|ENO1|F3|FN1|GCLC|HMGB1|HSPD1|HSPE1|MMP14|MYH9|PCOLCE|PSMC1|PSMC6|RPS3|S100A10|CLEC3B|VCP|RGN|AIFM1|PDCD6|RACK1|NCSTN|CYCS
GO Biological Processes	regulation of angiogenesis	-7.32877	3.58886	ATP2B4|C3|C5|COL4A2|DCN|ECM1|ENG|F3|HSPB1|HSPG2|ITGA5|ITGB1|JUP|SERPINF1|PGK1|PKM|SFRP1|SPARC|THBS1|WARS1|NRP1|PDCD6|EMILIN1|ANGPTL3|NIBAN2
GO Biological Processes	carbohydrate derivative biosynthetic process	-7.27281	2.97902	ACAT1|ACLY|AK2|ALDOA|ATIC|ATP5F1A|ATP5F1B|ATP5F1C|ATP5PB|ATP5PO|DDOST|ACSL1|ACSL4|G6PD|NME2|PNP|NT5E|PDGFRB|PDHB|PYGL|RPN1|RPN2|SLC25A1|TPI1|UGDH|MOGS|SLC25A13|AKR1A1|MPC2|CMPK1|GNPNAT1|ATP5F1EP2
GO Biological Processes	protein refolding	-7.26794	18.2465	B2M|HSPA5|HSPA8|HSPA9|HSP90AA1|HSPD1|HSPA13
GO Biological Processes	cellular lipid catabolic process	-7.23237	4.74187	ACAA1|ACADVL|ACAT1|APOB|CPS1|DECR1|ECHS1|ETFA|ETFB|ETFDH|HADHA|HADHB|HSD17B4|ABCD3|SCP2|PRDX6|DECR2|ANGPTL3
GO Biological Processes	endoderm formation	-7.19715	9.71103	COL4A2|COL6A1|COL11A1|COL12A1|FN1|ITGA4|ITGA5|LAMB1|MMP2|MMP14
GO Biological Processes	cell adhesion mediated by integrin	-7.18749	11.4291	ICAM1|ITGA1|ITGA2|ITGA3|ITGA4|ITGA5|ITGB1|ITGB3|PLPP3
GO Biological Processes	regulation of vasculature development	-7.18374	3.52751	ATP2B4|C3|C5|COL4A2|DCN|ECM1|ENG|F3|HSPB1|HSPG2|ITGA5|ITGB1|JUP|SERPINF1|PGK1|PKM|SFRP1|SPARC|THBS1|WARS1|NRP1|PDCD6|EMILIN1|ANGPTL3|NIBAN2
GO Biological Processes	regulation of cell activation	-7.17444	2.69085	ACTA2|ANXA1|APOE|B2M|CAV1|CD9|CD47|CD81|DPP4|F2|FLOT2|FN1|GCLC|HLA-A|HMGB1|HSPD1|IGFBP2|LAMP1|LGALS1|LGALS3|MMP14|PNP|PDGFRB|PLEK|NECTIN2|RPS3|SFRP1|PRDX2|TFRC|THBS1|YES1|VNN1|EMILIN1|ICOSLG|CD276|CGAS|IGLL5
GO Biological Processes	formation of primary germ layer	-7.10172	6.08217	COL4A2|COL6A1|COL11A1|COL12A1|FN1|ITGA2|ITGA3|ITGA4|ITGA5|ITGB1|ITGB3|LAMB1|MMP2|MMP14
GO Biological Processes	cellular response to chemical stress	-7.07052	4.01564	ANXA1|APOA4|CAT|CAV1|CD36|NQO1|EGFR|G6PD|MGST1|MMP2|PRDX1|PPIA|RPS3|SLC2A1|SOD2|PRDX2|TPM1|AIFM1|PRDX3|PRDX5|PDGFD
GO Biological Processes	regulation of protein localization to membrane	-7.06703	4.89503	AP2B1|ARF6|ATP2B4|CD81|CDH2|CLTC|EGFR|ITGA3|ITGB1|LGALS3|MMP14|MYO1C|RAP1A|EZR|GPC6|RACK1|PGRMC1
GO Biological Processes	negative regulation of transport	-7.01689	3.10207	ACTN2|ANXA1|ANXA2|APOD|APOE|ARF6|CALM3|CAV1|CD36|CD47|GNAI2|GSTM2|HMGB1|ITGB3|LGALS3|RAC1|RAP1A|RAP1B|SDCBP|SFRP1|STXBP3|THBS1|VDAC1|YWHAE|RAB7A|RACK1|RAB23|VPS35|UBAC2
GO Biological Processes	response to nutrient levels	-6.99896	3.17331	A2M|ACAT1|APOE|ASNS|ASS1|CASR|CAT|COL1A1|CPS1|NQO1|ACSL1|G6PD|GCLC|GNAI2|HMGCS2|HSPA5|HSPA8|IGFBP2|ITGA2|OTC|POR|SFRP1|SLC2A1|SOD2|TFRC|AIFM1|SLC38A2|MEAK7
GO Biological Processes	actin-myosin filament sliding	-6.9975	22.8583	MYH4|MYH6|MYH7|MYL6|TNNT2|TPM1
GO Biological Processes	regulation of cell-substrate junction organization	-6.94909	8.0116	ACTG1|APOD|ARF6|MMP14|RAC1|S100A10|SFRP1|THBS1|VCL|NRP1|CORO1C
GO Biological Processes	cellular response to oxidative stress	-6.94624	4.31651	ANXA1|APOA4|CAT|CD36|NQO1|EGFR|G6PD|MGST1|MMP2|PRDX1|PPIA|RPS3|SOD2|PRDX2|TPM1|AIFM1|PRDX3|PRDX5|PDGFD
GO Biological Processes	organelle assembly	-6.88352	2.54148	ACTG1|ACTN2|DNAH8|FLNA|FLNC|ITGB1|RPSA|MYH6|MYL2|SEPTIN2|PDGFRB|NECTIN2|RAB1A|RP2|RPL3|RPL5|RPL6|RPL11|RPL23A|RPL24|RPLP0|RPS3|RPS23|TNNT2|TPM1|TSG101|EZR|RAB7A|RAB11A|WDR1|PDCD6IP|ACTR2|CHMP4A|EHD3|EHD2|VPS28|RAB14|RAB23|TUBB1
GO Biological Processes	response to extracellular stimulus	-6.87918	3.05587	A2M|ACAT1|APOE|ASNS|ASS1|CASR|CAT|COL1A1|CPS1|NQO1|ACSL1|G6PD|GCLC|GNAI2|HMGCS2|HSPA5|HSPA8|IGFBP2|ITGA2|ITGA4|OTC|POR|SFRP1|SLC2A1|SOD2|TFRC|AIFM1|SLC38A2|MEAK7
GO Biological Processes	cellular response to hormone stimulus	-6.87918	3.05587	ACTN2|ANXA1|APOB|ASS1|ATP1A1|ATP5F1A|CALR|CAV1|CPS1|AKR1C1|ACSL1|FBP1|GCLC|GNB1|HMGCS2|HNRNPU|HSPA8|IGFBP2|SERPINF1|PHB1|PKM|POR|RDX|SFRP1|TFPI|UBE2L3|YWHAG|YWHAH|AIFM1
GO Biological Processes	response to corticosteroid	-6.87256	5.04726	A2M|ANXA1|ASS1|ATP5F1A|CALM3|COL1A1|CPS1|ENG|HMGCS2|HNRNPU|IGFBP2|SERPINF1|POR|RPL27|UBE2L3|AIFM1
GO Biological Processes	leukocyte cell-cell adhesion	-6.86898	9.00477	APOA4|CD44|ICAM1|ITGA4|ITGA5|ITGB1|MSN|NT5E|EZR|FERMT3
GO Biological Processes	cellular response to acid chemical	-6.84823	6.99194	ASS1|COL1A1|COL1A2|COL3A1|COL5A2|COL6A1|EGFR|GCLC|HMGCS2|MMP2|SH3BP4|PDGFD
GO Biological Processes	positive regulation of cell-cell adhesion	-6.8422	3.74425	ANXA1|B2M|CAV1|CD44|CD47|CD81|DPP4|FLOT2|HLA-A|HMGB1|HSPD1|IGFBP2|ITGA4|LGALS1|PNP|RPS3|TFRC|YES1|PLPP3|VNN1|ICOSLG|CD276
GO Biological Processes	regulation of kinase activity	-6.8396	2.53148	APOE|ATP2B4|CALM3|CAV1|CD81|EEF1A1|EGFR|F2|ACSL1|GNAQ|HNRNPU|HSPB1|HSP90AA1|HSP90AB1|ITGB3|LTF|MST1|PDGFRB|PHB1|PPIA|RELN|RAP1A|RPLP1|RPS3|SFRP1|THBS1|TSG101|WARS1|YWHAG|IQGAP1|RGN|MACROH2A1|MVP|RACK1|PRDX3|PHB2|CORO1C|AIDA|PDGFD
GO Biological Processes	mitochondrial transport	-6.83426	5.01531	SLC25A4|SLC25A5|ATP5F1A|ATP5F1B|ATP5F1C|ATP5PB|ATP5PO|SLC25A20|CNP|GCLC|HSP90AA1|HSPD1|AIFM1|SLC25A13|VPS35|ATP5F1EP2
GO Biological Processes	cellular response to cytokine stimulus	-6.82963	2.60664	ACTG1|SLC25A5|APOB|ASS1|ATIC|ATP5F1B|CD44|CD47|COL1A1|CTH|F3|ACSL1|PDIA3|HNRNPU|HSPA5|HSP90AB1|ICAM1|IL1RAP|ITGA4|KRT18|MMP2|MYO1C|NCL|P4HB|PHB1|PLP2|RPL3|RPS3|SFRP1|SRSF3|STXBP3|TFRC|THBS1|TMSB4X|VIM|ACTR2|ADAMTS13
GO Biological Processes	alcohol metabolic process	-6.82705	3.60476	ACLY|ACO2|ADH1C|ADH5|ALDH1A1|ALDH2|ALDH3A2|APOA4|APOB|APOE|CAT|CES1|CYP2C8|AKR1C1|G6PD|HDLBP|HMGCS2|IDH2|TPI1|RDH16|PLPP3|AKR1A1|ANGPTL3
GO Biological Processes	positive regulation of T cell activation	-6.79157	4.21972	ANXA1|B2M|CAV1|CD47|CD81|DPP4|FLOT2|HLA-A|HMGB1|HSPD1|IGFBP2|LGALS1|PNP|RPS3|TFRC|YES1|VNN1|ICOSLG|CD276
GO Biological Processes	substrate adhesion-dependent cell spreading	-6.79142	8.84397	FN1|ITGA4|ITGB3|LAMB1|LAMC1|RAB1A|RAC1|NRP1|NTN4|FERMT3
GO Biological Processes	response to unfolded protein	-6.77381	5.73031	SERPINH1|COMP|CTH|HSPA5|HSPA8|HSPA9|HSPB1|HSP90AA1|HSP90AB1|HSPD1|HSPE1|HSPA13|THBS1|VCP
GO Biological Processes	negative regulation of cellular component movement	-6.7686	3.35544	ACTN1|APOD|APOE|ATP2B4|C5|CALR|CD9|COL3A1|CTNNA1|DCN|DPP4|ENG|HMGB1|IGFBP5|JUP|SERPINF1|RAC1|SFRP1|THBS1|TIMP1|TPM1|VCL|RGN|EMILIN1|CORO1C
GO Biological Processes	regulation of leukocyte cell-cell adhesion	-6.75567	3.45532	ANXA1|ASS1|B2M|CAV1|CD44|CD47|CD81|DPP4|FLOT2|HLA-A|HMGB1|HSPD1|IGFBP2|ITGA4|LGALS1|LGALS3|PNP|RPS3|PRDX2|TFRC|YES1|VNN1|ICOSLG|CD276
GO Biological Processes	glutamine family amino acid metabolic process	-6.75007	7.67308	ART4|ASL|ASNS|ASS1|CPS1|GCLC|GLUD1|GOT2|HAL|OTC|ALDH4A1
GO Biological Processes	sulfur amino acid metabolic process	-6.74224	12.3816	BHMT|CPS1|CTH|GCLC|MAT1A|MMUT|GNMT|CSAD
GO Biological Processes	positive regulation of response to wounding	-6.68599	7.56651	ACTG1|ANXA1|CD36|F2|F3|FLNA|ITGB1|PLG|PRDX2|THBS1|PLPP3
GO Biological Processes	response to estradiol	-6.68443	5.63713	ANXA1|APOB|ASS1|CALR|CAT|COL1A1|NQO1|EGFR|IGFBP2|ITGA2|MMP2|PDGFRB|SFRP1|AIFM1
GO Biological Processes	muscle contraction	-6.67109	4.14537	ACTA2|ACTN2|ALDOA|ATP1A1|ATP1B1|ATP2B4|CACNA2D1|COMP|DES|MYH4|MYH6|MYH7|MYL2|MYL3|MYL6|TNNI3|TNNT2|TPM1|MYOF
GO Biological Processes	negative regulation of apoptotic signaling pathway	-6.67109	4.14537	SLC25A5|CD44|CTH|CTNNA1|ENO1|GCLC|GNAI2|HSPB1|ICAM1|LGALS3|NDUFS3|NONO|PPIA|SOD2|PRDX2|THBS1|TPT1|NRP1|VNN1
GO Biological Processes	regulation of muscle system process	-6.66974	3.9621	ANXA6|ATP1A1|ATP1B1|ATP2B4|CALM3|CAV1|ENO1|G6PD|GSTM2|IGFBP5|ITGA2|JUP|MYH7|MYL2|MYL3|TNNI3|TNNT2|TPM1|EHD3|MTPN
GO Biological Processes	positive regulation of wound healing	-6.64118	8.53901	ACTG1|ANXA1|CD36|F2|F3|ITGB1|PLG|PRDX2|THBS1|PLPP3
GO Biological Processes	regulation of protein localization to cell periphery	-6.64042	5.59167	ARF6|ATP2B4|CLTC|EGFR|EPB41L2|ITGA3|ITGB1|LGALS3|MMP14|RAP1A|EZR|GPC6|RACK1|PGRMC1
GO Biological Processes	immune effector process	-6.63667	3.12432	B2M|C1R|C1S|C3|C4A|C5|C7|C8B|C9|CD81|F2|HLA-A|HMGB1|HSPD1|ICAM1|LGALS1|PRDX1|S100A13|STXBP3|PRDX2|YES1|SNAP23|WDR1|TUBB4B|RFTN1|DOCK10|IGLL5
GO Biological Processes	positive regulation of ATP-dependent activity	-6.61298	9.90525	ATP1B1|ATP1B3|CASR|HNRNPU|MYL3|PFN1|TNNT2|TPM1|RGN
GO Biological Processes	apoptotic cell clearance	-6.61298	9.90525	ANXA1|CD36|HMGB1|ITGB3|MFGE8|RAC1|THBS1|RAB14|TXNDC5
GO Biological Processes	response to calcium ion	-6.60656	5.15898	ACTG1|ANXA11|CALM3|CASR|CAV1|HSPA5|THBS1|TNNT2|IQGAP1|CPNE3|CPNE1|PDCD6|SLC25A13|NCSTN|S100A16
GO Biological Processes	regulation of heart contraction	-6.59909	4.30663	ATP1A1|ATP1B1|ATP2B4|CACNA2D1|CALM3|CAV1|DES|GSTM2|JUP|MYH6|MYH7|MYL2|MYL3|TNNI3|TNNT2|TPM1|YWHAE|EHD3
GO Biological Processes	regulation of endothelial cell migration	-6.58256	4.0913	ANXA1|APOE|ATP2B4|ATP5F1A|ATP5F1B|CALR|DCN|HMGB1|HSPB1|ITGB3|JUP|SERPINF1|RAC1|SPARC|THBS1|TMSB4X|PLPP3|NRP1|PDCD6
GO Biological Processes	regulation of endocytosis	-6.56787	4.28592	AP2B1|ANXA2|APOE|ARF6|B2M|C3|CALM3|CAV1|CD36|HNRNPK|ITGA2|ITGB3|LGALS3|RAB5C|RAC1|SDCBP|TSG101|VPS28
GO Biological Processes	endoderm development	-6.56099	7.36201	COL4A2|COL6A1|COL11A1|COL12A1|FN1|ITGA4|ITGA5|LAMB1|LAMC1|MMP2|MMP14
GO Biological Processes	xenobiotic metabolic process	-6.53574	5.96149	AADAC|ACAA1|CBR1|CYP2C8|CYP2D7|AKR1C1|NQO1|EPHX1|ACSL1|GSTM2|POR|UGT1A6|GSTA5
GO Biological Processes	axon development	-6.52868	3.2583	ALCAM|APLP2|APOA4|APOD|BSG|CDH11|CNP|CTNNA1|HSP90AA1|HSP90AB1|ITGA4|ITGB1|MMP2|NCAM1|RELN|RAC1|RPL24|S100A6|VCL|NRP1|PGRMC1|PLXNB2|NPTN|RTN4|NIBAN2
GO Biological Processes	purine ribonucleoside triphosphate biosynthetic process	-6.52623	9.68991	ALDOA|ATP5F1A|ATP5F1B|ATP5F1C|ATP5PB|ATP5PO|NME2|SLC25A13|ATP5F1EP2
GO Biological Processes	regulation of blood circulation	-6.50429	3.86924	ATP1A1|ATP1B1|ATP2B4|CACNA2D1|CALM3|CASR|CAV1|DES|GSTM2|JUP|MMP2|MYH6|MYH7|MYL2|MYL3|TNNI3|TNNT2|TPM1|YWHAE|EHD3
GO Biological Processes	positive regulation of MAPK cascade	-6.50176	2.93114	ACTA2|APOE|CASR|CD36|CD44|CD81|CDH2|CSPG4|EGFR|GNAI2|HMGB1|ICAM1|IGFBP4|ITGA1|PDGFRB|PHB1|PPIA|RAP1A|RAP1B|RPS3|SDCBP|PRDX2|THBS1|IQGAP1|NRP1|PHB2|NPTN|PDGFD|GLIPR2
GO Biological Processes	positive regulation of cell activation	-6.478	3.06699	ACTA2|ANXA1|B2M|CAV1|CD47|CD81|DPP4|FLOT2|HLA-A|HMGB1|HSPD1|IGFBP2|LAMP1|LGALS1|MMP14|PNP|PDGFRB|PLEK|NECTIN2|RPS3|TFRC|THBS1|YES1|VNN1|ICOSLG|CD276|IGLL5
GO Biological Processes	response to ketone	-6.47562	4.45474	A2M|ASS1|ATP5F1A|CALM3|CALR|CAV1|CPS1|NQO1|GNB1|HMGCS2|MSN|SERPINF1|POR|RPL27|SFRP1|THBS1|AIFM1
GO Biological Processes	cellular response to xenobiotic stimulus	-6.46747	4.71678	AADAC|ACAA1|CBR1|CYP2C8|CYP2D7|AKR1C1|NQO1|EPHX1|ACSL1|FBP1|GSTM2|HSPA5|POR|TFRC|UGT1A6|GSTA5
GO Biological Processes	response to alcohol	-6.46688	4.02136	A2M|ATP5F1A|CA3|CALM3|CAT|CES1|CTNNA1|NQO1|G6PD|GNB1|GOT2|HMGCS2|JUP|RPL27|SFRP1|SOD2|TUFM|AIFM1|ACTR2
GO Biological Processes	alpha-amino acid catabolic process	-6.46337	6.45994	ACAT1|DLST|SARDH|GLUD1|GOT2|HPD|MAT1A|OTC|PAH|SHMT2|ALDH4A1|CSAD
GO Biological Processes	regulation of cellular protein catabolic process	-6.45029	3.83924	ANXA2|APOE|CAV1|CD81|GCLC|HSP90AA1|HSP90AB1|MSN|PSMC1|PSMC6|RDX|RPL5|RPL11|RPS7|SDCBP|VCP|EZR|RGN|RACK1|VPS35
GO Biological Processes	actomyosin structure organization	-6.44194	5.8531	ACTG1|ACTN2|EPB41L2|FLNC|ITGB1|MYH6|MYH9|MYL2|PDGFRB|TNNT2|TPM1|WDR1|PDCD6IP
GO Biological Processes	purine nucleoside triphosphate biosynthetic process	-6.44171	9.48375	ALDOA|ATP5F1A|ATP5F1B|ATP5F1C|ATP5PB|ATP5PO|NME2|SLC25A13|ATP5F1EP2
GO Biological Processes	ventricular cardiac muscle tissue morphogenesis	-6.44171	9.48375	COL11A1|ENG|MYH6|MYH7|MYL2|MYL3|TNNI3|TNNT2|TPM1
GO Biological Processes	purine ribonucleoside triphosphate metabolic process	-6.42718	8.11905	ALDOA|ATP5F1A|ATP5F1B|ATP5F1C|ATP5PB|ATP5PO|NME2|SLC25A13|RAB23|ATP5F1EP2
GO Biological Processes	myofibril assembly	-6.42718	8.11905	ACTG1|ACTN2|FLNC|ITGB1|MYH6|MYL2|PDGFRB|TNNT2|TPM1|WDR1
GO Biological Processes	regulation of nitric oxide biosynthetic process	-6.42718	8.11905	ASS1|ATP2B4|CAV1|CD36|CD47|HSP90AA1|HSP90AB1|RAC1|SOD2|RGN
GO Biological Processes	ATP biosynthetic process	-6.41563	11.3203	ALDOA|ATP5F1A|ATP5F1B|ATP5F1C|ATP5PB|ATP5PO|SLC25A13|ATP5F1EP2
GO Biological Processes	regulation of protein ubiquitination	-6.4147	4.18532	CAV1|GCLC|HSPA5|HSP90AA1|HSP90AB1|PPIA|RPL5|RPL11|RPL37|RPS2|RPS3|RPS7|RPS20|UBE2L3|UBE2N|UBE2V1|PDCD6|VPS28
GO Biological Processes	L-ascorbic acid metabolic process	-6.41002	27.5146	GCLC|SLC2A1|SLC2A3|RGN|AKR1A1
GO Biological Processes	lactone metabolic process	-6.41002	27.5146	GCLC|SLC2A1|SLC2A3|RGN|AKR1A1
GO Biological Processes	synapse organization	-6.40069	3.66215	ACTG1|ACTN1|APOE|ARF6|C3|CDH2|FLNA|IL1RAP|ITGA3|PFN1|RELN|SDCBP|NRP1|GPC6|FARP1|PGRMC1|PLXNB2|NPTN|DOCK10|VPS35|AGRN
GO Biological Processes	regulation of muscle contraction	-6.39746	4.66129	ANXA6|ATP1A1|ATP1B1|CALM3|CAV1|ENO1|GSTM2|ITGA2|JUP|MYH7|MYL2|MYL3|TNNI3|TNNT2|TPM1|EHD3
GO Biological Processes	regulation of dephosphorylation	-6.38537	5.33359	CALM3|GNAI2|HSP90AB1|ITGA1|ITGA2|LGALS3|PDGFRB|PLEK|PPIA|HSP90B1|YWHAB|YWHAE|IQGAP1|RGN
GO Biological Processes	ADP metabolic process	-6.35934	9.28617	AK2|ALDOA|ENO1|LDHA|NT5E|PGK1|PGM1|PKM|TPI1
GO Biological Processes	striated muscle cell development	-6.35865	7.9881	ACTG1|ACTN2|FLNC|ITGB1|MYH6|MYL2|PDGFRB|TNNT2|TPM1|WDR1
GO Biological Processes	mitochondrial ATP synthesis coupled proton transport	-6.35095	18.5723	ATP5F1A|ATP5F1B|ATP5F1C|ATP5PB|ATP5PO|ATP5F1EP2
GO Biological Processes	regulation of ERK1 and ERK2 cascade	-6.34654	3.50346	ACTA2|APOE|CASR|CD36|CD44|EGFR|FN1|GNAI2|HMGB1|ICAM1|PDGFRB|PHB1|RAP1A|RAP1B|EZR|YWHAZ|NRP1|EMILIN1|PHB2|NPTN|PDGFD|GLIPR2
GO Biological Processes	positive regulation of endothelial cell migration	-6.3443	5.29288	ANXA1|ATP5F1A|ATP5F1B|CALR|HMGB1|HSPB1|ITGB3|RAC1|SPARC|THBS1|TMSB4X|PLPP3|NRP1|PDCD6
GO Biological Processes	regulation of protein kinase activity	-6.33818	2.61068	APOE|ATP2B4|CALM3|CAV1|EGFR|ACSL1|GNAQ|HSPB1|HSP90AA1|HSP90AB1|ITGB3|LTF|MST1|PDGFRB|PHB1|PPIA|RELN|RAP1A|RPLP1|RPS3|SFRP1|THBS1|TSG101|WARS1|YWHAG|IQGAP1|RGN|MACROH2A1|MVP|RACK1|PHB2|CORO1C|AIDA|PDGFD
GO Biological Processes	positive regulation of protein-containing complex assembly	-6.31467	4.33993	ARF6|CD36|HSP90AA1|LGALS3|MSN|PFN1|PLEK|PSMC6|RAC1|RAP1B|RPS3|TFRC|VCP|WARS1|ARPC2|RACK1|NCKAP1
GO Biological Processes	osteoblast differentiation	-6.30362	5.25278	ATP5F1B|CAT|CLTC|COL1A1|COL6A1|VCAN|HNRNPU|HSD17B4|HSPE1|TNC|IGFBP5|PHB1|SFRP1|RRAS2
GO Biological Processes	regulation of focal adhesion assembly	-6.29144	7.86131	ACTG1|APOD|MMP14|RAC1|S100A10|SFRP1|THBS1|VCL|NRP1|CORO1C
GO Biological Processes	regulation of cell-substrate junction assembly	-6.29144	7.86131	ACTG1|APOD|MMP14|RAC1|S100A10|SFRP1|THBS1|VCL|NRP1|CORO1C
GO Biological Processes	positive regulation of NF-kappaB transcription factor activity	-6.26403	4.85551	CAT|CAV1|CD36|CTH|FLOT2|IL1RAP|LTF|PPIA|PSMA6|RPS3|TFRC|UBE2N|UBE2V1|PRDX3|MTPN
GO Biological Processes	positive regulation of cell projection organization	-6.24333	3.34048	APOE|SCARB2|FLNA|FN1|HSPA5|ITGA2|ITGA3|SERPINF1|PFN1|RELN|PTK7|RAC1|RALA|RAP1A|RAB11A|NRP1|ACTR2|ARPC2|NCKAP1|CORO1C|PLXNB2|NPTN|AGRN
GO Biological Processes	nucleoside triphosphate biosynthetic process	-6.22552	7.73847	ALDOA|ATP5F1A|ATP5F1B|ATP5F1C|ATP5PB|ATP5PO|NME2|SLC25A13|CMPK1|ATP5F1EP2
GO Biological Processes	regulation of nitric oxide metabolic process	-6.22552	7.73847	ASS1|ATP2B4|CAV1|CD36|CD47|HSP90AA1|HSP90AB1|RAC1|SOD2|RGN
GO Biological Processes	cell redox homeostasis	-6.21612	10.7084	NQO1|GCLC|PRDX1|PRDX2|PRDX6|PRDX4|PRDX3|PRDX5
GO Biological Processes	positive regulation of ERK1 and ERK2 cascade	-6.20806	4.05215	ACTA2|APOE|CASR|CD36|CD44|EGFR|GNAI2|HMGB1|ICAM1|PDGFRB|PHB1|RAP1A|RAP1B|NRP1|PHB2|NPTN|PDGFD|GLIPR2
GO Biological Processes	regulation of the force of heart contraction	-6.20553	13.334	ATP1A1|ATP2B4|CAV1|MYH6|MYH7|MYL2|MYL3
GO Biological Processes	positive regulation of supramolecular fiber organization	-6.19367	4.50238	ACTN2|APOE|ARF6|CD47|PFN1|PLEK|RAC1|RPS3|S100A10|SFRP1|TPM1|NRP1|WDR1|ARPC2|NCKAP1|DSTN
GO Biological Processes	regulation of protein modification by small protein conjugation or removal	-6.13513	3.8252	CAV1|GCLC|HSPA5|HSP90AA1|HSP90AB1|PPIA|RPL5|RPL11|RPL37|RPS2|RPS3|RPS7|RPS20|UBE2L3|UBE2N|UBE2V1|VCP|PDCD6|VPS28
GO Biological Processes	sarcomere organization	-6.12117	10.4266	ACTG1|ACTN2|FLNC|ITGB1|MYH6|TNNT2|TPM1|WDR1
GO Biological Processes	muscle cell development	-6.11995	4.73181	ACTG1|ACTN1|ACTN2|COMP|ENG|FLNC|HNRNPU|ITGB1|MYH6|MYL2|PDGFRB|TNNT2|TPM1|WDR1|MYOF
GO Biological Processes	response to peptide hormone	-6.11211	3.28272	ACTN2|ANXA1|ASS1|BSG|CAT|CAV1|COL1A1|COL3A1|CPS1|CYC1|FBP1|GCLC|HADHA|HMGCS2|IGFBP5|OTC|PKM|POR|SLC2A1|STXBP3|TIMP1|YWHAG|MEAK7
GO Biological Processes	positive regulation of protein phosphorylation	-6.10417	2.46945	ATP2B4|C3|CALM3|CAV1|CD36|CD44|CD81|CSPG4|EGFR|ENG|F2|ACSL1|HSP90AA1|HSP90AB1|ITGA5|ITGB3|KRAS|LTF|PDGFRB|PHB1|PPIA|RELN|RAC1|RAP1A|RPLP1|RPS3|SDCBP|TFRC|THBS1|YES1|IQGAP1|NRP1|RACK1|PHB2|NPTN|PDGFD
GO Biological Processes	regulation of protein polymerization	-6.09825	4.18879	ARF6|CAPZA1|CAPZB|HSP90AA1|PFN1|RAC1|RDX|RPS3|SPTAN1|TMSB4X|ARPC4|ARPC3|ARPC2|NCKAP1|COTL1|MYADM|MTPN
GO Biological Processes	purine nucleoside triphosphate metabolic process	-6.09732	7.50397	ALDOA|ATP5F1A|ATP5F1B|ATP5F1C|ATP5PB|ATP5PO|NME2|SLC25A13|RAB23|ATP5F1EP2
GO Biological Processes	citrate metabolic process	-6.09159	39.621	ACLY|ACO1|ACO2|CS
GO Biological Processes	ribosomal large subunit assembly	-6.08282	12.8401	RPL3|RPL5|RPL6|RPL11|RPL23A|RPL24|RPLP0
GO Biological Processes	negative regulation of intracellular signal transduction	-6.07781	2.73626	APOE|ATP2B4|CAV1|CD44|ENO1|FBP1|HSPB1|ITGA3|ITGB1|NDUFS3|NONO|PEBP1|PHB1|PLEK|PPIA|SFRP1|SOD2|THBS1|TMSB4X|TPT1|EZR|VNN1|CPNE1|PDCD6|RACK1|EMILIN1|SH3BP4|AIDA|MYADM|C1QTNF3
GO Biological Processes	vitamin metabolic process	-6.0653	5.94315	CBR1|GC|GCLC|SHMT2|SLC2A1|SLC2A3|TTPA|VNN2|VNN1|RGN|AKR1A1|PSAT1
GO Biological Processes	positive regulation of ion transport	-6.06266	3.6283	ACTN2|ATP1B1|ATP1B3|CACNA2D1|CALM3|CASR|CAV1|F2|FLNA|G6PD|GSTM2|ITGB1|LGALS3|NDUFA4|PDGFRB|RELN|RAB3B|TMSB4X|RGN|EHD3
GO Biological Processes	ribonucleoside triphosphate biosynthetic process	-6.04934	8.57185	ALDOA|ATP5F1A|ATP5F1B|ATP5F1C|ATP5PB|ATP5PO|NME2|SLC25A13|ATP5F1EP2
GO Biological Processes	positive regulation of protein localization to cell periphery	-6.03498	7.39197	ARF6|ATP2B4|EGFR|EPB41L2|ITGA3|ITGB1|LGALS3|EZR|RACK1|PGRMC1
GO Biological Processes	regulation of actin filament polymerization	-6.02936	4.98825	ARF6|CAPZA1|CAPZB|PFN1|RDX|SPTAN1|TMSB4X|ARPC4|ARPC3|ARPC2|NCKAP1|COTL1|MYADM|MTPN
GO Biological Processes	nucleoside bisphosphate metabolic process	-6.00282	5.36534	ACAT1|ACLY|DLST|ACSL1|ACSL4|HMGCS2|HSD17B4|PDHB|SLC25A1|SUCLG2|SUCLA2|MPC2|ACOT1
GO Biological Processes	ribonucleoside bisphosphate metabolic process	-6.00282	5.36534	ACAT1|ACLY|DLST|ACSL1|ACSL4|HMGCS2|HSD17B4|PDHB|SLC25A1|SUCLG2|SUCLA2|MPC2|ACOT1
GO Biological Processes	purine nucleoside bisphosphate metabolic process	-6.00282	5.36534	ACAT1|ACLY|DLST|ACSL1|ACSL4|HMGCS2|HSD17B4|PDHB|SLC25A1|SUCLG2|SUCLA2|MPC2|ACOT1
GO Biological Processes	regulation of epithelial cell proliferation	-5.99722	3.13623	APOE|ATP5F1A|B2M|CAV1|ECM1|EGFR|F3|HMGB1|ITGA4|ITGB3|LAMB1|LAMC1|NME2|NRAS|SERPINF1|SFRP1|SPARC|THBS1|NRP1|RGN|PDCD6|PHB2|RTN4|CD109
GO Biological Processes	sulfur compound biosynthetic process	-5.99161	4.95262	ACAT1|ACLY|BHMT|CTH|ACSL1|ACSL4|GCLC|MAT1A|PDHB|SLC25A1|UGDH|AKR1A1|MPC2|CSAD
GO Biological Processes	regulation of cation transmembrane transport	-5.98407	3.22692	ACTN2|ATP1B1|ATP1B3|ATP2B4|CACNA2D1|CALM3|CAPN1|CAV1|F2|FLNA|G6PD|GSTM2|ITGB1|NDUFA4|RELN|TMSB4X|VDAC1|YWHAE|YWHAH|RGN|PHB2|EHD3|AHNAK
GO Biological Processes	lymphocyte activation	-5.97976	3.04215	SLC25A5|ANXA1|B2M|CD44|CD81|DDOST|DPP4|HLA-A|HMGB1|HSPD1|ICAM1|ITGA4|ITGB1|LGALS1|MSN|MYH9|PRDX1|PHB1|RPL22|PRDX2|PHB2|ICOSLG|NCSTN|DOCK10|CD276
GO Biological Processes	epithelial cell differentiation	-5.97971	2.70635	ACADVL|ACTA2|ANXA1|ANXA7|CBR1|CDH2|CES1|CPS1|AKR1C1|HSD17B4|ICAM1|ITGA2|LGALS3|MSN|PGK1|PTK7|RAP1A|RAP1B|RDX|TAGLN|TSG101|VDAC1|EZR|VIM|IQGAP1|NRP1|BASP1|COL18A1|MYADM|HRNR
GO Biological Processes	ribonucleoside triphosphate metabolic process	-5.97375	7.28327	ALDOA|ATP5F1A|ATP5F1B|ATP5F1C|ATP5PB|ATP5PO|NME2|SLC25A13|RAB23|ATP5F1EP2
GO Biological Processes	cellular component assembly involved in morphogenesis	-5.9719	5.82662	ACTG1|ACTN2|CD9|FLNC|ITGB1|MYH6|MYL2|PDGFRB|NECTIN2|TNNT2|TPM1|WDR1
GO Biological Processes	basement membrane organization	-5.96549	12.3816	CAV1|ITGB1|LAMB1|NID1|PXDN|NID2|NTN4
GO Biological Processes	negative regulation of phosphorylation	-5.93688	3.1116	APOE|CALM3|CAV1|ENG|FBP1|GNAQ|HNRNPU|HSPB1|PPIA|SFRP1|TSG101|WARS1|YWHAG|PLPP3|RGN|MACROH2A1|MVP|RACK1|PRDX3|EMILIN1|CORO1C|AIDA|MYADM|CD109
GO Biological Processes	positive regulation of protein localization to membrane	-5.92605	5.77005	AP2B1|ARF6|ATP2B4|CD81|EGFR|ITGA3|ITGB1|LGALS3|MYO1C|EZR|RACK1|PGRMC1
GO Biological Processes	response to topologically incorrect protein	-5.91713	4.88287	SERPINH1|COMP|CTH|HSPA5|HSPA8|HSPA9|HSPB1|HSP90AA1|HSP90AB1|HSPD1|HSPE1|HSPA13|THBS1|VCP
GO Biological Processes	cellular response to steroid hormone stimulus	-5.91713	4.88287	ANXA1|ASS1|ATP1A1|ATP5F1A|CALR|HMGCS2|HNRNPU|HSPA8|SERPINF1|PHB1|TFPI|UBE2L3|YWHAH|AIFM1
GO Biological Processes	positive regulation of ion transmembrane transport	-5.91244	4.55763	ACTN2|ATP1B1|ATP1B3|CACNA2D1|CALM3|F2|FLNA|G6PD|GSTM2|ITGB1|NDUFA4|RELN|TMSB4X|RGN|EHD3
GO Biological Processes	regulation of actin filament depolymerization	-5.90492	8.25437	ACTN2|CAPZA1|CAPZB|PLEK|RDX|SPTAN1|WDR1|DSTN|MTPN
GO Biological Processes	connective tissue development	-5.89155	4.04782	ACAT1|ACTA2|ANXA6|BMP1|CASR|SERPINH1|CD44|COL1A1|COL3A1|COL5A1|COL11A1|COMP|ECM1|HMGCS2|PDGFRB|TGFBI|TIMP1
GO Biological Processes	muscle system process	-5.86764	3.525	ACTA2|ACTN2|ALDOA|ATP1A1|ATP1B1|ATP2B4|CACNA2D1|COMP|DES|GSTM2|MYH4|MYH6|MYH7|MYL2|MYL3|MYL6|TNNI3|TNNT2|TPM1|MYOF
GO Biological Processes	membrane raft assembly	-5.86034	22.5119	ANXA2|CAV1|FLOT2|S100A10|RFTN1
GO Biological Processes	protein folding in endoplasmic reticulum	-5.86034	22.5119	CALR|PDIA3|HSPA5|P4HB|HSP90B1
GO Biological Processes	ribonucleoside diphosphate metabolic process	-5.85451	7.07518	AK2|ALDOA|ENO1|LDHA|NT5E|PGK1|PGM1|PKM|TPI1|CMPK1
GO Biological Processes	positive regulation of response to external stimulus	-5.84352	2.91331	C3|CALR|CASR|CD47|CD81|F2|F3|FLNA|HMGB1|HSPB1|HSP90AA1|ITGA2|LAMP1|LGALS1|NONO|PDGFRB|PLG|PVR|NECTIN2|RAC1|THBS1|TMSB4X|NRP1|EMILIN1|PDGFD|CGAS
GO Biological Processes	response to hyperoxia	-5.84343	15.6399	CAT|CAV1|COL1A1|MMP2|PDGFRB|SOD2
GO Biological Processes	response to organophosphorus	-5.83982	5.19227	ASS1|BSG|COL1A1|CPS1|AKR1C1|HMGCS2|HSPA5|IGFBP5|NDUFS4|RAP1A|RAP1B|HSP90B1|EZR
GO Biological Processes	cell recognition	-5.83418	4.00927	ALDOA|BSG|CD9|CD36|CD81|VCAN|MFGE8|MSN|TCP1|CCT3|YWHAZ|NRP1|CCT4|CCT2|NPTN|RTN4|IGLL5
GO Biological Processes	negative regulation of cell motility	-5.81811	3.15541	APOD|APOE|ATP2B4|C5|CALR|COL3A1|CTNNA1|DCN|DPP4|ENG|HMGB1|IGFBP5|JUP|SERPINF1|RAC1|SFRP1|THBS1|TIMP1|TPM1|VCL|RGN|EMILIN1|CORO1C
GO Biological Processes	response to oxygen levels	-5.80704	3.36586	ATP1B1|CASR|CAT|CAV1|COL1A1|DPP4|ITGA2|LOXL2|MMP2|MMP14|P4HB|PDGFRB|PGK1|SFRP1|SLC2A1|SOD2|TFRC|THBS1|HSP90B1|AIFM1|PHB2
GO Biological Processes	response to hydrogen peroxide	-5.79175	5.60674	ANXA1|CAT|COL1A1|NQO1|HBA1|MMP2|PDGFRB|RPS3|SOD2|AIFM1|PRDX3|PDGFD
GO Biological Processes	positive regulation of substrate adhesion-dependent cell spreading	-5.76937	9.43357	CALR|FLNA|P4HB|RAC1|S100A10|NRP1|ARPC2|MYADM
GO Biological Processes	ventricular cardiac muscle tissue development	-5.7668	7.95957	COL11A1|ENG|MYH6|MYH7|MYL2|MYL3|TNNI3|TNNT2|TPM1
GO Biological Processes	inflammatory response	-5.75942	2.75146	A2M|PARP4|AHSG|ANXA1|ASS1|C3|C4A|C5|CD36|CD44|ECM1|F2|F3|FN1|HMGB1|HSPG2|IGFBP4|IL1RAP|ITGB1|ITIH4|RAC1|PRDX2|TFRC|THBS1|TIMP1|SNAP23|VNN1|PRDX5
GO Biological Processes	endomembrane system organization	-5.75942	2.75146	ANXA6|CAV1|CD9|COL5A1|MYH9|NECTIN2|RAB1A|RAB2A|SURF4|TSG101|YWHAZ|RAB11A|SNAP23|BANF1|PDCD6IP|RTN3|LMAN2|TMED10|CORO1C|ATL3|MYOF|CHMP4A|EHD2|TMED7|VPS28|PLSCR3|RTN4|YIPF4
GO Biological Processes	regulation of ion transport	-5.75392	2.45824	ACTN2|ATP1A1|ATP1B1|ATP1B3|ATP2B4|B2M|CACNA2D1|CALM3|CAPN1|CASR|CAV1|CES1|CLIC1|F2|FLNA|G6PD|GNAI2|GSTM2|ITGB1|ITGB3|LGALS3|NDUFA4|PDGFRB|RELN|RAB3B|TMSB4X|VDAC1|YWHAE|YWHAH|RGN|WDR1|PHB2|EHD3|AHNAK
GO Biological Processes	positive regulation of transmembrane transport	-5.74947	3.9528	ACTN2|ATP1B1|ATP1B3|C3|CACNA2D1|CALM3|F2|ACSL1|FLNA|G6PD|GSTM2|ITGB1|NDUFA4|RELN|TMSB4X|RGN|EHD3
GO Biological Processes	nucleoside diphosphate metabolic process	-5.73822	6.12122	AK2|ALDOA|ENO1|LDHA|NME2|NT5E|PGK1|PGM1|PKM|TPI1|CMPK1
GO Biological Processes	response to cAMP	-5.73822	6.12122	ASS1|BSG|COL1A1|CPS1|HMGCS2|HSPA5|IGFBP5|NDUFS4|RAP1A|RAP1B|EZR
GO Biological Processes	regulation of neuron death	-5.71827	3.32285	AP2B1|APOE|NQO1|G6PD|GBE1|GCLC|HSP90AB1|ITGA1|KRAS|NONO|SERPINF1|PSMC1|SOD2|NRP1|AIFM1|RACK1|RRAS2|CHMP4A|VPS35|MEAK7|DNAJC5
GO Biological Processes	nucleoside diphosphate phosphorylation	-5.69995	7.81993	ALDOA|ENO1|LDHA|NME2|PGK1|PGM1|PKM|TPI1|CMPK1
GO Biological Processes	nucleoside triphosphate metabolic process	-5.6895	6.05321	ALDOA|ATP5F1A|ATP5F1B|ATP5F1C|ATP5PB|ATP5PO|NME2|SLC25A13|RAB23|CMPK1|ATP5F1EP2
GO Biological Processes	regulation of collagen metabolic process	-5.68768	9.21418	ENG|F2|FAP|ITGA2|ITGB1|PDGFRB|VIM|EMILIN1
GO Biological Processes	muscle tissue morphogenesis	-5.68321	6.78442	COL3A1|COL11A1|ENG|MYH6|MYH7|MYL2|MYL3|TNNI3|TNNT2|TPM1
GO Biological Processes	positive regulation of DNA-binding transcription factor activity	-5.67654	3.56439	CAT|CAV1|CD36|CTH|FLOT2|IL1RAP|JUP|LTF|PPIA|RELN|PSMA6|RPS3|TFRC|UBE2N|UBE2V1|PLPP3|PRDX3|PHB2|MTPN
GO Biological Processes	lipid transport	-5.67448	3.30175	ANXA1|APOA4|APOB|APOD|APOE|SLC25A20|CAV1|CD36|SCARB2|CES1|AKR1C1|ACSL1|GOT2|HDLBP|ABCD3|SCP2|SLC2A1|TTPA|ABCA10|ATP11B|PLSCR3
GO Biological Processes	negative regulation of locomotion	-5.66415	3.00159	APOD|APOE|ATP2B4|C5|CALR|COL3A1|CTNNA1|DCN|DPP4|ENG|HMGB1|IGFBP5|JUP|SERPINF1|RAC1|SFRP1|THBS1|TIMP1|TPM1|VCL|NRP1|RGN|EMILIN1|CORO1C
GO Biological Processes	regulation of T cell activation	-5.66011	3.1859	ANXA1|B2M|CAV1|CD47|CD81|DPP4|FLOT2|HLA-A|HMGB1|HSPD1|IGFBP2|LGALS1|LGALS3|PNP|RPS3|PRDX2|TFRC|YES1|VNN1|ICOSLG|CD276|CGAS
GO Biological Processes	developmental growth	-5.65736	3.087	ALCAM|ANXA1|ANXA6|APOD|CD9|CD81|COL3A1|COMP|ECM1|GNAS|HSP90AA1|HSP90AB1|ITGA4|ITGB1|PDGFRB|PLG|PTK7|SFRP1|VCL|IQGAP1|NRP1|CPNE1|MTPN
GO Biological Processes	regulation of intrinsic apoptotic signaling pathway	-5.65064	4.34441	CAV1|CD44|ENO1|HNRNPK|HSPB1|NDUFS3|NONO|P4HB|PPIA|RPS3|RPS7|SOD2|TPT1|VNN1|RACK1
GO Biological Processes	cell part morphogenesis	-5.64248	2.77429	ALCAM|APLP2|BSG|CDH11|CNP|HSP90AA1|HSP90AB1|ITGA1|ITGA4|ITGB1|NCAM1|RELN|NECTIN2|RAC1|RPL24|S100A6|VCL|IQGAP1|NRP1|CPNE1|FARP1|NCKAP1|PGRMC1|PLXNB2|NPTN|DOCK10|NIBAN2
GO Biological Processes	gluconeogenesis	-5.6418	11.1833	FBP1|PC|PGK1|PGM1|SLC25A1|TPI1|SLC25A13
GO Biological Processes	regulation of protein dephosphorylation	-5.64145	5.98669	CALM3|GNAI2|HSP90AB1|ITGA1|LGALS3|PDGFRB|PPIA|HSP90B1|YWHAB|YWHAE|RGN
GO Biological Processes	cellular aldehyde metabolic process	-5.63451	7.6851	ADH5|ALDH1A1|ALDH2|ALDH3A2|AKR1C1|ESD|IDH2|TPI1|AKR1A1
GO Biological Processes	nucleotide phosphorylation	-5.63451	7.6851	ALDOA|ENO1|LDHA|NME2|PGK1|PGM1|PKM|TPI1|CMPK1
GO Biological Processes	regulation of substrate adhesion-dependent cell spreading	-5.63451	7.6851	CALR|FLNA|P4HB|RAC1|S100A10|NRP1|ARPC2|CORO1C|MYADM
GO Biological Processes	negative regulation of ubiquitin protein ligase activity	-5.63354	20.6359	RPL5|RPL11|RPL37|RPS7|RPS20
GO Biological Processes	cell-cell adhesion mediated by integrin	-5.62149	33.0175	ITGA4|ITGA5|ITGB1|PLPP3
GO Biological Processes	growth	-5.61796	3.07036	ALCAM|ANXA1|ANXA6|APOD|CD9|CD81|COL3A1|COMP|ECM1|GNAS|HSP90AA1|HSP90AB1|ITGA4|ITGB1|PDGFRB|PLG|PTK7|SFRP1|VCL|IQGAP1|NRP1|CPNE1|MTPN
GO Biological Processes	neuron projection morphogenesis	-5.6127	2.83007	ALCAM|APLP2|BSG|CDH11|CNP|HSP90AA1|HSP90AB1|ITGA1|ITGA4|ITGB1|NCAM1|RELN|RAC1|RPL24|S100A6|VCL|IQGAP1|NRP1|CPNE1|FARP1|NCKAP1|PGRMC1|PLXNB2|NPTN|DOCK10|NIBAN2
GO Biological Processes	actin filament organization	-5.60427	3.52434	ACTN1|ALDOA|CAPZB|CTNNA1|FLNA|MYO1C|RAC1|TMSB4X|TNNT2|TPM1|HSP90B1|EZR|WDR1|ARPC4|ARPC3|ACTR2|ARPC2|DSTN|CORO1C
GO Biological Processes	regulation of system process	-5.60332	2.593	ANXA6|APOA4|APOE|ATP1A1|ATP1B1|ATP2B4|CACNA2D1|CALM3|CASR|CAV1|DES|ENO1|G6PD|GNAI2|GSTM2|IGFBP5|ITGA2|JUP|MMP2|MYH6|MYH7|MYL2|MYL3|RELN|TNNI3|TNNT2|TPM1|YWHAE|EHD3|MTPN
GO Biological Processes	positive regulation of protein transport	-5.5891	3.38063	ARF6|CASR|CD81|ACSL4|FLNA|GLUD1|HSP90AB1|JUP|MYO1C|PPIA|TSG101|UBE2L3|EZR|YWHAE|RACK1|TMED10|MPC2|VPS28|VPS35|C1QTNF3
GO Biological Processes	blood circulation	-5.5888	2.97157	ACTA2|ADH5|APOE|ATP1A1|ATP1B1|CACNA2D1|CASR|CAV1|COL1A2|COMP|CPS1|GCLC|ITGA1|MMP2|MYH6|MYH7|MYL2|MYL3|SOD2|TNNI3|TNNT2|TPM1|YES1|MYOF
GO Biological Processes	protein targeting	-5.58658	3.66861	SCARB2|HSPA5|HSPA8|HSP90AA1|HSPD1|MYO1C|RPL11|SDCBP|YWHAB|YWHAE|YWHAG|YWHAZ|RAB7A|AIFM1|YWHAQ|SEC61G|CHMP4A|GOLGA7
GO Biological Processes	leukocyte activation	-5.57942	2.69269	SLC25A5|ANXA1|B2M|CD44|CD81|DDOST|DPP4|HLA-A|HMGB1|HSPD1|ICAM1|ITGA4|ITGB1|LGALS1|MSN|MYH9|PRDX1|PHB1|RPL22|S100A13|STXBP3|PRDX2|SNAP23|PHB2|ICOSLG|NCSTN|DOCK10|CD276
GO Biological Processes	cardiac muscle contraction	-5.5737	6.6035	ATP1A1|ATP1B1|CACNA2D1|MYH6|MYH7|MYL2|MYL3|TNNI3|TNNT2|TPM1
GO Biological Processes	cellular response to low-density lipoprotein particle stimulus	-5.55735	14.1504	CASR|CD9|CD36|CD81|CES1|ITGB1
GO Biological Processes	plasma membrane bounded cell projection morphogenesis	-5.54367	2.80541	ALCAM|APLP2|BSG|CDH11|CNP|HSP90AA1|HSP90AB1|ITGA1|ITGA4|ITGB1|NCAM1|RELN|RAC1|RPL24|S100A6|VCL|IQGAP1|NRP1|CPNE1|FARP1|NCKAP1|PGRMC1|PLXNB2|NPTN|DOCK10|NIBAN2
GO Biological Processes	organophosphate biosynthetic process	-5.54231	2.74018	ACAT1|ACLY|AK2|ALDOA|ATIC|ATP5F1A|ATP5F1B|ATP5F1C|ATP5PB|ATP5PO|CPS1|ACSL1|ACSL4|G6PD|HMGCS2|NME2|PNP|PDHB|PYGL|SLC25A1|TPI1|SLC25A13|AKR1A1|MPC2|CMPK1|PLSCR3|ATP5F1EP2
GO Biological Processes	modulation by host of viral process	-5.54219	10.8339	APOE|HSPA8|IGF2R|LTF|PC|PHB1|PPIB
GO Biological Processes	establishment of endothelial barrier	-5.54219	10.8339	ICAM1|MSN|RAP1A|RAP1B|RDX|EZR|MYADM
GO Biological Processes	regulation of metal ion transport	-5.53302	2.94945	ACTN2|ATP1A1|ATP1B1|ATP1B3|ATP2B4|B2M|CACNA2D1|CALM3|CASR|CAV1|F2|FLNA|G6PD|GNAI2|GSTM2|ITGB1|LGALS3|PDGFRB|VDAC1|YWHAE|YWHAH|RGN|EHD3|AHNAK
GO Biological Processes	regulation of protein localization to nucleus	-5.53291	4.87758	APOD|CD36|CTNNA1|F2|FLNA|HSP90AB1|JUP|TCP1|TFRC|CCT3|CCT4|CCT2|RAB23
GO Biological Processes	cardiac muscle tissue morphogenesis	-5.50761	7.42893	COL11A1|ENG|MYH6|MYH7|MYL2|MYL3|TNNI3|TNNT2|TPM1
GO Biological Processes	positive regulation of protein localization to plasma membrane	-5.50761	7.42893	ARF6|ATP2B4|EGFR|ITGA3|ITGB1|LGALS3|EZR|RACK1|PGRMC1
GO Biological Processes	regulation of transmembrane transport	-5.49816	2.5617	ACTN2|ATP1B1|ATP1B3|ATP2B4|C3|CACNA2D1|CALM3|CAPN1|CAV1|CLIC1|F2|ACSL1|FLNA|G6PD|GSTM2|ITGB1|NDUFA4|RELN|STXBP3|THBS1|TMSB4X|VDAC1|YES1|YWHAE|YWHAH|RGN|WDR1|PHB2|EHD3|AHNAK
GO Biological Processes	lipid localization	-5.49719	3.11308	ANXA1|APOA4|APOB|APOD|APOE|SLC25A20|CAV1|CD36|SCARB2|CES1|AKR1C1|ACSL1|GOT2|HDLBP|ABCD3|SCP2|SLC2A1|TTPA|ABCA10|ATP11B|ANGPTL3|PLSCR3
GO Biological Processes	receptor-mediated endocytosis	-5.4968	4.50238	AP2B1|APOE|CAV1|CD9|CD36|SCARB2|CD81|CLTC|HSPG2|IGF2R|ITGA4|ITGB1|TFRC|EZR
GO Biological Processes	cell projection morphogenesis	-5.47553	2.78117	ALCAM|APLP2|BSG|CDH11|CNP|HSP90AA1|HSP90AB1|ITGA1|ITGA4|ITGB1|NCAM1|RELN|RAC1|RPL24|S100A6|VCL|IQGAP1|NRP1|CPNE1|FARP1|NCKAP1|PGRMC1|PLXNB2|NPTN|DOCK10|NIBAN2
GO Biological Processes	response to purine-containing compound	-5.45986	4.80478	ASS1|BSG|COL1A1|CPS1|GSTM2|HMGCS2|HSPA5|IGFBP5|NDUFS4|RAP1A|RAP1B|HSP90B1|EZR
GO Biological Processes	negative regulation of hemostasis	-5.45565	8.61326	APOE|CD9|COMP|F2|F11|PLG|PROS1|TFPI
GO Biological Processes	extracellular matrix assembly	-5.44625	10.5056	COL1A2|COL3A1|LAMB1|QSOX1|PXDN|EMILIN1|NTN4
GO Biological Processes	purine nucleoside diphosphate metabolic process	-5.44606	7.30715	AK2|ALDOA|ENO1|LDHA|NT5E|PGK1|PGM1|PKM|TPI1
GO Biological Processes	purine ribonucleoside diphosphate metabolic process	-5.44606	7.30715	AK2|ALDOA|ENO1|LDHA|NT5E|PGK1|PGM1|PKM|TPI1
GO Biological Processes	removal of superoxide radicals	-5.42998	19.0485	APOA4|NQO1|PRDX1|SOD2|PRDX2
GO Biological Processes	cellular response to aldehyde	-5.42998	19.0485	ADH5|ALDH1A1|ESD|AIFM1|AKR1A1
GO Biological Processes	skeletal system development	-5.42781	2.70143	AHSG|ANXA2|ANXA6|BMP1|SERPINH1|CD44|CDH11|COL1A1|COL1A2|COL3A1|COL5A2|COL11A1|COMP|VCAN|ECM1|ENG|GNAS|LTF|MMP2|MMP14|PRDX1|PPIB|SFRP1|TGFBI|TIMP1|LRRC17|RAB23
GO Biological Processes	regulation of protein transport	-5.42781	2.70143	APOD|APOE|ARF6|CASR|CD36|CD81|ACSL4|FLNA|GLUD1|HSPA8|HSP90AB1|JUP|MYO1C|PPIA|SFRP1|TSG101|UBE2L3|EZR|YWHAE|RACK1|TMED10|MPC2|VPS28|RAB23|VPS35|C1QTNF3|UBAC2
GO Biological Processes	aerobic electron transport chain	-5.41596	6.34952	COX5B|COX7C|CYC1|NDUFA4|NDUFA6|NDUFS3|NDUFS4|UQCRQ|CYCS|UQCRFS1P1
GO Biological Processes	regulation of striated muscle contraction	-5.4106	5.67488	ATP1A1|ATP1B1|CALM3|CAV1|GSTM2|JUP|MYH7|MYL2|MYL3|TNNI3|EHD3
GO Biological Processes	regulation of cell morphogenesis involved in differentiation	-5.4106	5.67488	CALR|FLNA|P4HB|RELN|RAC1|S100A10|NRP1|ACTR2|ARPC2|CORO1C|MYADM
GO Biological Processes	lymphocyte mediated immunity	-5.40011	3.72542	B2M|C1R|C1S|C3|C4A|C5|C7|C8B|C9|CD81|HLA-A|HSPD1|ICAM1|PRDX1|TUBB4B|RFTN1|IGLL5
GO Biological Processes	positive regulation of cellular protein catabolic process	-5.39828	4.41635	APOE|CAV1|CD81|GCLC|HSP90AA1|MSN|PSMC1|PSMC6|RDX|VCP|EZR|RGN|RACK1|VPS35
GO Biological Processes	positive regulation of cell morphogenesis involved in differentiation	-5.36502	6.26914	CALR|FLNA|P4HB|RELN|RAC1|S100A10|NRP1|ACTR2|ARPC2|MYADM
GO Biological Processes	positive regulation of immune response	-5.3598	2.56934	ANXA1|B2M|C1R|C1S|C3|C4A|C5|C7|C8B|C9|CD81|HLA-A|HMGB1|HSP90AA1|HSPD1|LAMP1|NONO|PHB1|PVR|NECTIN2|RPS3|TFRC|UBE2N|YES1|RFTN1|ICOSLG|CD276|CGAS|IGLL5
GO Biological Processes	virion assembly	-5.35374	10.1966	APOE|PC|RAB1A|TSG101|PDCD6IP|CHMP4A|VPS28
GO Biological Processes	hexose biosynthetic process	-5.35374	10.1966	FBP1|PC|PGK1|PGM1|SLC25A1|TPI1|SLC25A13
GO Biological Processes	regulation of cysteine-type endopeptidase activity involved in apoptotic process	-5.35014	3.88441	CD44|CTSD|F3|HMGB1|HSPD1|HSPE1|POR|RPS3|THBS1|VCP|AIFM1|PDCD6|RACK1|PRDX3|PRDX5|CYCS
GO Biological Processes	carbohydrate biosynthetic process	-5.33716	5.07961	FBP1|G6PD|GBE1|PC|PGK1|PGM1|SLC25A1|TPI1|UGP2|RGN|SLC25A13|AKR1A1
GO Biological Processes	water-soluble vitamin metabolic process	-5.32656	7.07518	GCLC|SHMT2|SLC2A1|SLC2A3|VNN2|VNN1|RGN|AKR1A1|PSAT1
GO Biological Processes	regulation of cysteine-type endopeptidase activity	-5.32333	3.67662	CD44|CTSD|F3|HMGB1|HSPD1|HSPE1|LTF|POR|RPS3|THBS1|VCP|AIFM1|PDCD6|RACK1|PRDX3|PRDX5|CYCS
GO Biological Processes	biological process involved in interaction with symbiont	-5.3224	5.55907	APOE|F2|FN1|HSPA8|HSPD1|IGF2R|LTF|PC|PHB1|PLG|PPIB
GO Biological Processes	regulation of cell growth	-5.31589	2.86417	APOE|EGFR|ENO1|F2|FBP1|FN1|G6PD|H1-5|TNC|IGFBP4|IGFBP5|MMP14|MYL2|NDUFS3|PHB1|SDCBP|SFRP1|TSG101|RAB11A|NRP1|RACK1|SH3BP4|RTN4|MTPN
GO Biological Processes	muscle organ morphogenesis	-5.31487	6.19078	COL3A1|COL11A1|ENG|MYH6|MYH7|MYL2|MYL3|TNNI3|TNNT2|TPM1
GO Biological Processes	endothelial cell development	-5.31084	8.25437	ICAM1|MSN|RAP1A|RAP1B|RDX|EZR|COL18A1|MYADM
GO Biological Processes	energy coupled proton transport, down electrochemical gradient	-5.30271	12.9199	ATP5F1A|ATP5F1B|ATP5F1C|ATP5PB|ATP5PO|ATP5F1EP2
GO Biological Processes	ATP synthesis coupled proton transport	-5.30271	12.9199	ATP5F1A|ATP5F1B|ATP5F1C|ATP5PB|ATP5PO|ATP5F1EP2
GO Biological Processes	positive regulation of blood coagulation	-5.30271	12.9199	CD36|F2|F3|PLG|PRDX2|THBS1
GO Biological Processes	positive regulation of hemostasis	-5.30271	12.9199	CD36|F2|F3|PLG|PRDX2|THBS1
GO Biological Processes	glucose metabolic process	-5.27913	5.50291	APOD|ENO1|FBP1|G6PD|PC|PDHB|PGK1|PGM1|SLC25A1|TPI1|SLC25A13
GO Biological Processes	regulation of phagocytosis	-5.27913	5.50291	AHSG|C3|C4A|CALR|CD36|CD47|HMGB1|ITGA2|MFGE8|RACK1|LMAN2
GO Biological Processes	regulation of intracellular transport	-5.27729	3.11392	ACTN2|ANXA2|APOD|CD36|CD81|FLNA|HSP90AB1|JUP|LAMP1|MSN|MYO1C|RDX|SCP2|TNNT2|UBE2L3|EZR|YWHAE|EHD2|RAB23|VPS35|UBAC2
GO Biological Processes	positive regulation of protein kinase B signaling	-5.26028	4.99424	EGFR|ENG|F3|F10|HSP90AA1|HSP90AB1|IGFBP5|ITGB1|PHB1|THBS1|CPNE1|RTN4
GO Biological Processes	positive regulation of calcium ion transport	-5.26028	4.99424	ATP1B1|CACNA2D1|CALM3|CASR|CAV1|F2|G6PD|GSTM2|LGALS3|PDGFRB|RGN|EHD3
GO Biological Processes	regulation of DNA biosynthetic process	-5.26028	4.99424	PARP4|HNRNPA2B1|HNRNPU|HSP90AA1|HSP90AB1|PDGFRB|TCP1|CCT3|RGN|CCT4|CCT2|NIBAN2
GO Biological Processes	positive regulation by host of viral process	-5.24537	17.6879	APOE|HSPA8|IGF2R|PC|PPIB
GO Biological Processes	regulation of fibrinolysis	-5.24537	17.6879	F2|F11|FAP|PLG|THBS1
GO Biological Processes	regulation of protein localization to chromosome, telomeric region	-5.24537	17.6879	TCP1|CCT3|MACROH2A1|CCT4|CCT2
GO Biological Processes	aspartate family amino acid metabolic process	-5.24113	8.08592	ASNS|ASS1|BHMT|DLST|GOT2|MAT1A|SLC25A13|GNMT
GO Biological Processes	negative regulation of coagulation	-5.24113	8.08592	ANXA5|APOE|CD9|F2|F11|PLG|PROS1|TFPI
GO Biological Processes	protein localization to organelle	-5.22788	2.39764	ARF6|CALM3|CALR|SCARB2|CD81|COL1A1|H1-5|HNRNPU|HSPA5|HSPA8|HSP90AA1|HSPD1|LAMP1|RALA|RPL11|YWHAE|RAB7A|RAB11A|NRP1|AIFM1|MACROH2A1|NUTF2|TMED10|RAB35|PHB2|SEC61G|SH3BP4|CHMP4A|VPS28|VPS35|RTN4|UBAC2
GO Biological Processes	protein catabolic process	-5.22329	2.35839	APOB|APOE|CALR|CTSD|FAP|HSPA5|HSPA8|HSP90AA1|PCBP2|PSMA3|PSMA4|PSMA5|PSMA6|PSMA7|PSMB1|PSMB3|PSMC1|PSMC6|PSMD3|PSMD7|HSP90B1|TSG101|UBA52|UBA1|UBE2L3|UBE2N|VCP|RAB7A|PSMD6|PDCD6IP|CHMP4A|VPS28|DDI2
GO Biological Processes	heterocycle biosynthetic process	-5.21929	2.25689	ACAT1|ACLY|AK2|ALDOA|ATIC|ATP5F1A|ATP5F1B|ATP5F1C|ATP5PB|ATP5PO|COL4A2|CPS1|ACSL1|ACSL4|HSP90AA1|HSP90AB1|NME2|PNP|NT5E|PDHB|PHB1|SHMT2|SLC25A1|UGDH|VCP|H4C1|SUCLA2|RGN|SLC25A13|AKR1A1|PGRMC1|MPC2|PSAT1|CMPK1|GNPNAT1|ATP5F1EP2
GO Biological Processes	negative regulation of neuron death	-5.21565	3.79148	AP2B1|APOE|GBE1|GCLC|HSP90AB1|KRAS|NONO|SERPINF1|PSMC1|SOD2|NRP1|RACK1|CHMP4A|VPS35|MEAK7|DNAJC5
GO Biological Processes	positive regulation of leukocyte activation	-5.21082	2.82335	ANXA1|B2M|CAV1|CD47|CD81|DPP4|FLOT2|HLA-A|HMGB1|HSPD1|IGFBP2|LAMP1|LGALS1|MMP14|PNP|NECTIN2|RPS3|TFRC|THBS1|YES1|VNN1|ICOSLG|CD276|IGLL5
GO Biological Processes	membrane raft organization	-5.18523	12.3816	ANXA2|CAV1|FLOT2|S100A10|RFTN1|MYADM
GO Biological Processes	positive regulation of coagulation	-5.18523	12.3816	CD36|F2|F3|PLG|PRDX2|THBS1
GO Biological Processes	cell-substrate junction assembly	-5.17812	9.6301	ACTN1|ACTN2|FN1|ITGA2|ITGA5|LAMC1|TLN1
GO Biological Processes	positive regulation of phosphatase activity	-5.17812	9.6301	CALM3|HSP90AB1|ITGA1|ITGA2|PDGFRB|PLEK|RGN
GO Biological Processes	ATP synthesis coupled electron transport	-5.16891	5.96702	COX5B|COX7C|CYC1|NDUFA4|NDUFA6|NDUFS3|NDUFS4|UQCRQ|CYCS|UQCRFS1P1
GO Biological Processes	mitochondrial ATP synthesis coupled electron transport	-5.16891	5.96702	COX5B|COX7C|CYC1|NDUFA4|NDUFA6|NDUFS3|NDUFS4|UQCRQ|CYCS|UQCRFS1P1
GO Biological Processes	establishment of protein localization to membrane	-5.16306	3.75554	ATP1B1|CALM3|EGFR|HSPA5|HSP90AA1|KRT18|MYO1C|SDCBP|RAB7A|RAB11A|VAMP5|RFTN1|SEC61G|CHMP4A|GOLGA7|VPS35
GO Biological Processes	response to decreased oxygen levels	-5.14974	3.27874	ATP1B1|CASR|CAT|CAV1|DPP4|ITGA2|LOXL2|MMP2|MMP14|P4HB|PGK1|SFRP1|SLC2A1|SOD2|TFRC|THBS1|HSP90B1|AIFM1|PHB2
GO Biological Processes	adaptive immune response based on somatic recombination of immune receptors built from immunoglobulin superfamily domains	-5.1494	3.56757	B2M|C1R|C1S|C3|C4A|C5|C7|C8B|C9|CD81|HLA-A|HMGB1|HSPD1|ICAM1|PHB1|RFTN1|IGLL5
GO Biological Processes	negative regulation of kinase activity	-5.1494	3.56757	APOE|CAV1|GNAQ|HNRNPU|HSPB1|PPIA|SFRP1|TSG101|WARS1|YWHAG|RGN|MACROH2A1|MVP|RACK1|PRDX3|CORO1C|AIDA
GO Biological Processes	liver development	-5.14798	4.87143	ACAT1|ACO2|ANXA1|ARF6|ASS1|CPS1|HMGCS2|IGF2R|ITGA2|OTC|SOD2|RGN
GO Biological Processes	cell-cell junction assembly	-5.14798	4.87143	ACTG1|CD9|CDH2|CDH6|CDH11|CTNNA1|CTNND1|JUP|TLN1|VCL|WDR1|PDCD6IP
GO Biological Processes	negative regulation of protein phosphorylation	-5.13905	3.05	APOE|CALM3|CAV1|ENG|GNAQ|HSPB1|PPIA|SFRP1|TSG101|WARS1|YWHAG|PLPP3|RGN|MACROH2A1|MVP|RACK1|EMILIN1|CORO1C|AIDA|MYADM|CD109
GO Biological Processes	regulation of phosphatase activity	-5.1217	5.89598	CALM3|GNAI2|HSP90AB1|ITGA1|ITGA2|LGALS3|PDGFRB|PLEK|HSP90B1|RGN
GO Biological Processes	negative regulation of protein ubiquitination	-5.1217	5.89598	CAV1|GCLC|PPIA|RPL5|RPL11|RPL37|RPS3|RPS7|RPS20|VPS28
GO Biological Processes	regulation of protein localization to plasma membrane	-5.11138	5.28921	ARF6|ATP2B4|CLTC|EGFR|ITGA3|ITGB1|LGALS3|MMP14|EZR|RACK1|PGRMC1
GO Biological Processes	regulation of cell-matrix adhesion	-5.11133	4.83183	ACTG1|APOD|CD36|JUP|MMP14|RAC1|S100A10|SFRP1|THBS1|VCL|NRP1|CORO1C
GO Biological Processes	regulation of ion transmembrane transporter activity	-5.10799	3.38963	ACTN2|ATP1B1|ATP1B3|CACNA2D1|CALM3|CAPN1|CAV1|GSTM2|ITGB1|NDUFA4|RELN|TMSB4X|YWHAE|YWHAH|RGN|PHB2|EHD3|AHNAK
GO Biological Processes	neuron projection extension	-5.10079	6.65278	ALCAM|HSP90AA1|HSP90AB1|ITGA4|ITGB1|VCL|IQGAP1|NRP1|CPNE1
GO Biological Processes	cell-substrate junction organization	-5.09463	9.36983	ACTN1|ACTN2|FN1|ITGA2|ITGA5|LAMC1|TLN1
GO Biological Processes	positive regulation of lymphocyte activation	-5.0941	2.93687	ANXA1|B2M|CAV1|CD47|CD81|DPP4|FLOT2|HLA-A|HMGB1|HSPD1|IGFBP2|LAMP1|LGALS1|MMP14|PNP|RPS3|TFRC|YES1|VNN1|ICOSLG|CD276|IGLL5
GO Biological Processes	response to lipid hydroperoxide	-5.0866	49.5262	APOA4|GPX3|MGST1
GO Biological Processes	protein localization to plasma membrane raft	-5.0866	49.5262	ATP1B1|CAV1|FLOT2
GO Biological Processes	complement activation, alternative pathway	-5.07656	16.5087	C3|C5|C7|C8B|C9
GO Biological Processes	regulation of plasminogen activation	-5.07656	16.5087	ANXA2|ENO1|S100A10|THBS1|CLEC3B
GO Biological Processes	cellular response to oxygen radical	-5.07656	16.5087	APOA4|NQO1|PRDX1|SOD2|PRDX2
GO Biological Processes	cellular response to superoxide	-5.07656	16.5087	APOA4|NQO1|PRDX1|SOD2|PRDX2
GO Biological Processes	negative regulation of protein catabolic process	-5.07505	4.79286	ANXA2|EGFR|FLNA|HSP90AB1|PHB1|RPL5|RPL11|RPS7|SDCBP|TIMP1|TIMP2|VPS35
GO Biological Processes	gland development	-5.06207	2.84066	ACAT1|ACO2|ANXA1|ARF6|ASS1|CAPN1|CAV1|CPS1|EGFR|HMGCS2|TNC|IGF2R|IGFBP5|ITGA2|MMP2|MSN|OTC|SFRP1|SOD2|PRDX2|NRP1|RGN|PHB2
GO Biological Processes	negative regulation of cell migration	-5.04281	3.00593	APOD|APOE|ATP2B4|C5|CALR|COL3A1|DCN|DPP4|ENG|HMGB1|IGFBP5|JUP|SERPINF1|RAC1|SFRP1|THBS1|TIMP1|TPM1|VCL|EMILIN1|CORO1C
GO Biological Processes	hepaticobiliary system development	-5.03914	4.75452	ACAT1|ACO2|ANXA1|ARF6|ASS1|CPS1|HMGCS2|IGF2R|ITGA2|OTC|SOD2|RGN
GO Biological Processes	positive regulation of peptidase activity	-5.03365	3.86924	CAV1|CTSD|F3|FN1|HMGB1|HSPD1|HSPE1|PCOLCE|RPS3|VCP|AIFM1|PDCD6|RACK1|NCSTN|CYCS
GO Biological Processes	regulation of DNA metabolic process	-5.00988	2.81956	PARP4|EGFR|H1-0|H1-5|HMGB1|HNRNPA2B1|HNRNPU|HSP90AA1|HSP90AB1|PDGFRB|RPS3|TCP1|TFRC|CCT3|UBE2N|UBE2V1|RGN|AIFM1|ACTR2|CCT4|CCT2|NIBAN2|CGAS
GO Biological Processes	striated muscle contraction	-4.99083	5.13951	ALDOA|ATP1A1|ATP1B1|CACNA2D1|MYH6|MYH7|MYL2|MYL3|TNNI3|TNNT2|TPM1
GO Biological Processes	regulation of actin filament bundle assembly	-4.99083	5.13951	ACTG1|CD47|FLNA|PFN1|PLEK|RAC1|RDX|S100A10|SFRP1|TPM1|NRP1
GO Biological Processes	positive regulation of ion transmembrane transporter activity	-4.99083	5.13951	ACTN2|ATP1B1|ATP1B3|CACNA2D1|CALM3|GSTM2|NDUFA4|RELN|TMSB4X|RGN|EHD3
GO Biological Processes	positive regulation of cation transmembrane transport	-4.98487	4.35028	ACTN2|ATP1B1|ATP1B3|CACNA2D1|CALM3|F2|FLNA|G6PD|GSTM2|RELN|TMSB4X|RGN|EHD3
GO Biological Processes	positive regulation of protein processing	-4.96702	11.4291	ANXA2|ENO1|MMP14|MYH9|S100A10|CLEC3B
GO Biological Processes	response to increased oxygen levels	-4.96702	11.4291	CAT|CAV1|COL1A1|MMP2|PDGFRB|SOD2
GO Biological Processes	positive regulation of plasminogen activation	-4.96652	24.7631	ANXA2|ENO1|S100A10|CLEC3B
GO Biological Processes	protein localization to membrane raft	-4.96652	24.7631	ATP1B1|CAV1|FLOT2|RFTN1
GO Biological Processes	cellular chemical homeostasis	-4.96287	2.25723	ACO1|ANXA6|APOE|ATP1A1|ATP1B1|ATP1B3|ATP2B4|ATP5F1B|CACNA2D1|CALM3|CALR|CASR|CAV1|CD36|F2|GCLC|GSTM2|HMGB1|ICAM1|SERPINF1|TRA2B|STXBP3|TFRC|TNNI3|TPT1|HSP90B1|YWHAE|RAB7A|RGN|RACK1|IMMT|NPTN|RTN4|C1QTNF3
GO Biological Processes	positive regulation of cytoskeleton organization	-4.95284	3.80971	ACTN2|ARF6|CD47|PFN1|PLEK|RAC1|RPS3|S100A10|SFRP1|TPM1|NRP1|WDR1|ARPC2|NCKAP1|DSTN
GO Biological Processes	regulation of plasma membrane bounded cell projection assembly	-4.95284	3.80971	ARF6|CAPZB|CAV1|ICAM1|PFN1|RAC1|RALA|RDX|VDAC3|NRP1|ACTR2|ARPC2|NCKAP1|CORO1C|AGRN
GO Biological Processes	cell-cell junction organization	-4.94011	4.0312	ACTG1|CD9|CDH2|CDH6|CDH11|CTNNA1|CTNND1|FLNA|JUP|TLN1|VCL|WDR1|PDCD6IP|SVEP1
GO Biological Processes	glycolytic process	-4.93548	8.88932	ALDOA|ENO1|LDHA|PGK1|PGM1|PKM|TPI1
GO Biological Processes	secondary alcohol metabolic process	-4.93358	4.64308	ACLY|ACO2|APOA4|APOB|APOE|CAT|CES1|G6PD|HDLBP|HMGCS2|IDH2|ANGPTL3
GO Biological Processes	positive regulation of transferase activity	-4.91543	2.48074	ATP2B4|CALM3|CD81|EGFR|F2|ACSL1|HNRNPA2B1|HSP90AA1|HSP90AB1|ITGB3|LTF|PDGFRB|PHB1|PPIA|RELN|RAP1A|RPLP1|RPS2|RPS3|TCP1|THBS1|UBE2L3|UBE2N|IQGAP1|CCT4|CCT2|PHB2|PDGFD
GO Biological Processes	heart process	-4.91283	5.04434	ATP1A1|ATP1B1|CACNA2D1|CAV1|MYH6|MYH7|MYL2|MYL3|TNNI3|TNNT2|TPM1
GO Biological Processes	cardiac muscle tissue development	-4.91144	4.0079	ACTN2|CALR|COL11A1|ENG|HNRNPU|ITGB1|MYH6|MYH7|MYL2|MYL3|PDGFRB|TNNI3|TNNT2|TPM1
GO Biological Processes	regulation of cell projection assembly	-4.89988	3.77103	ARF6|CAPZB|CAV1|ICAM1|PFN1|RAC1|RALA|RDX|VDAC3|NRP1|ACTR2|ARPC2|NCKAP1|CORO1C|AGRN
GO Biological Processes	postsynapse organization	-4.89563	5.56474	ACTG1|ACTN1|APOE|ARF6|CDH2|ITGA3|RELN|NRP1|FARP1|DOCK10
GO Biological Processes	positive regulation of phagocytosis	-4.89088	6.27797	AHSG|C3|C4A|CALR|CD36|CD47|ITGA2|MFGE8|LMAN2
GO Biological Processes	regulation of cell shape	-4.89062	4.26385	ALDOA|ANXA1|F2|FN1|MSN|MYH9|RAC1|RDX|TPM1|EZR|WDR1|PLXNB2|FMNL3
GO Biological Processes	regulation of transmembrane transporter activity	-4.88728	3.26547	ACTN2|ATP1B1|ATP1B3|CACNA2D1|CALM3|CAPN1|CAV1|GSTM2|ITGB1|NDUFA4|RELN|TMSB4X|YWHAE|YWHAH|RGN|PHB2|EHD3|AHNAK
GO Biological Processes	ion homeostasis	-4.86717	2.23328	ACO1|ANXA6|APOE|ATP1A1|ATP1B1|ATP1B3|ATP2B4|ATP5F1B|B2M|CACNA2D1|CALM3|CALR|CASR|CAV1|CD36|CPS1|DCN|F2|GCLC|GSTM2|HMGB1|LTF|OTC|SOD2|TFRC|TNNI3|TPT1|HSP90B1|YWHAE|RAB7A|RGN|RACK1|IMMT|NPTN
GO Biological Processes	response to hypoxia	-4.86583	3.25355	ATP1B1|CASR|CAT|CAV1|DPP4|ITGA2|LOXL2|MMP2|MMP14|P4HB|PGK1|SFRP1|SLC2A1|SOD2|TFRC|THBS1|HSP90B1|PHB2
GO Biological Processes	ATP generation from ADP	-4.85952	8.66709	ALDOA|ENO1|LDHA|PGK1|PGM1|PKM|TPI1
GO Biological Processes	acute-phase response	-4.85952	8.66709	A2M|AHSG|ASS1|F2|FN1|ITIH4|TFRC
GO Biological Processes	thioester biosynthetic process	-4.85952	8.66709	ACAT1|ACLY|ACSL1|ACSL4|PDHB|SLC25A1|MPC2
GO Biological Processes	acyl-CoA biosynthetic process	-4.85952	8.66709	ACAT1|ACLY|ACSL1|ACSL4|PDHB|SLC25A1|MPC2
GO Biological Processes	morphogenesis of an epithelium	-4.84415	2.68314	ACTG1|CASR|CD44|COL5A1|EGFR|ENG|FLNA|TNC|IGFBP5|ITGA5|KRAS|MMP2|MMP14|MSN|PFN1|PTK7|RALA|RPS7|SFRP1|VCL|NRP1|WDR1|PHB2|PLXNB2
GO Biological Processes	cardiac ventricle morphogenesis	-4.84065	6.19078	COL11A1|ENG|MYH6|MYH7|MYL2|MYL3|TNNI3|TNNT2|TPM1
GO Biological Processes	positive regulation of catabolic process	-4.84061	2.56	AADAC|SLC25A4|SLC25A5|APOA4|APOE|CAV1|CD81|DCN|GCLC|HMGB1|HSP90AA1|MSN|PAFAH1B2|PSMC1|PSMC6|RDX|VCP|VDAC1|EZR|RAB7A|RGN|RACK1|SH3BP4|ANGPTL3|VPS28|VPS35
GO Biological Processes	regulation of growth	-4.82679	2.32623	APOE|EGFR|ENO1|F2|FBP1|FN1|G6PD|H1-5|TNC|IGFBP2|IGFBP4|IGFBP5|MMP14|MYH6|MYL2|NDUFS3|PHB1|PPIB|SDCBP|SFRP1|TSG101|EZR|RAB11A|NRP1|RACK1|BASP1|RFTN1|SH3BP4|RTN4|MTPN|AGRN
GO Biological Processes	protein maturation	-4.79957	3.35437	C1R|CALR|SERPINH1|COMP|DPP4|F3|F11|HGFAC|HSPD1|MMP14|PGK1|PRDX4|ADAMTS13|NCSTN|SEC11A|CYCS|DDI2
GO Biological Processes	long-chain fatty acid metabolic process	-4.79918	4.908	ACAA1|CBR1|CYP2C8|CYP2D7|EPHX1|ACSL1|ACSL4|GSTM2|ABCD3|SCP2|ACOT1
GO Biological Processes	regulation of ubiquitin-protein transferase activity	-4.79668	7.07518	RPL5|RPL11|RPL37|RPS2|RPS7|RPS20|UBE2L3|UBE2N
GO Biological Processes	response to mechanical stimulus	-4.79613	3.69599	ACTG1|CDH2|COL1A1|COL11A1|ENG|GCLC|IGFBP2|ITGA2|JUP|MMP2|MMP14|SLC2A1|THBS1|SLC38A2|MTPN
GO Biological Processes	negative regulation of cell adhesion	-4.77734	3.08524	ANXA1|APOD|ARHGDIA|ASS1|ATP5F1B|CD9|COL1A1|HMGB1|LGALS3|MMP2|MMP14|PLG|RDX|PRDX2|TGFBI|THBS1|CORO1C|PLXNB2|MYADM
GO Biological Processes	positive regulation of protein maturation	-4.76805	10.6128	ANXA2|ENO1|MMP14|MYH9|S100A10|CLEC3B
GO Biological Processes	heart contraction	-4.76743	5.38329	ATP1A1|ATP1B1|CACNA2D1|MYH6|MYH7|MYL2|MYL3|TNNI3|TNNT2|TPM1
GO Biological Processes	cerebral cortex development	-4.76215	4.86418	ATIC|CDH2|COL3A1|EGFR|LAMB1|RELN|TRA2B|SLC2A1|YWHAE|SLC38A2|RTN4
GO Biological Processes	innate immune response	-4.74999	2.20405	ACTG1|ANXA1|APOA4|ASS1|C1R|C1S|C3|C4A|C5|C7|C8B|C9|CD47|HLA-A|HMGB1|IL1RAP|LGALS3|LTF|MYO1C|NONO|PRDX1|PCBP2|PHB1|SHMT2|STXBP3|VIM|YES1|VNN1|ACTR2|TUBB4B|ADAMTS13|PHB2|CGAS|IGLL5
GO Biological Processes	Golgi vesicle transport	-4.73946	3.18383	KRT18|LAMP1|RAB1A|RP2|VCP|PLPP3|SNAP23|PDCD6|VAMP5|LMAN2|TMED10|COPG1|EHD3|TMED7|GOLGA7|RAB14|YIPF4|RAB6D
GO Biological Processes	oxaloacetate metabolic process	-4.71825	22.0117	ACLY|GOT2|MDH1|MDH2
GO Biological Processes	cellular detoxification of aldehyde	-4.71825	22.0117	ADH5|ALDH1A1|ESD|AKR1A1
GO Biological Processes	acute inflammatory response	-4.69495	5.94315	A2M|AHSG|ASS1|F2|F3|FN1|ITIH4|TFRC|VNN1
GO Biological Processes	regulation of ion transmembrane transport	-4.68747	2.56347	ACTN2|ATP1B1|ATP1B3|ATP2B4|CACNA2D1|CALM3|CAPN1|CAV1|CLIC1|F2|FLNA|G6PD|GSTM2|ITGB1|NDUFA4|RELN|TMSB4X|VDAC1|YWHAE|YWHAH|RGN|WDR1|PHB2|EHD3|AHNAK
GO Biological Processes	receptor metabolic process	-4.68482	5.26875	CAPN1|CAV1|CD9|CD36|CD81|CLTC|ITGB1|TFRC|EZR|EHD3
GO Biological Processes	membrane assembly	-4.68191	6.8312	ANXA2|CAV1|CDH2|FLOT2|S100A10|BANF1|RFTN1|CHMP4A
GO Biological Processes	acetyl-CoA metabolic process	-4.67483	10.2468	ACAT1|ACLY|DLST|HMGCS2|PDHB|MPC2
GO Biological Processes	regulation of oxidative stress-induced intrinsic apoptotic signaling pathway	-4.67483	10.2468	HSPB1|NONO|P4HB|PPIA|SOD2|VNN1
GO Biological Processes	carboxylic acid transmembrane transport	-4.66698	4.36996	SLC25A20|CD36|ABCD3|SLC2A1|SLC3A2|SLC25A1|SLC25A11|SLC25A13|MPC2|MPC1|SLC38A2|SLC25A18
GO Biological Processes	regulation of membrane potential	-4.66033	2.68024	ACTN2|ATP1A1|ATP1B1|ATP1B3|CACNA2D1|CALM3|CAV1|CD36|CLIC1|DCN|FLNA|GCLC|GNAQ|JUP|RELN|SOD2|VCP|YWHAE|YWHAH|WDR1|RACK1|PRDX3|EHD3
GO Biological Processes	leukocyte migration	-4.64897	3.4156	ANXA1|BSG|HMGB1|ICAM1|ITGA1|ITGA3|ITGA4|ITGB1|LGALS3|MSN|MYH9|PLG|PPIA|PPIB|YES1|WDR1
GO Biological Processes	regulation of synapse organization	-4.64564	3.58886	APOE|ARF6|CDH2|HSPA8|IL1RAP|RELN|VCP|YWHAZ|TUBA1A|GPC6|ACTR2|FARP1|PGRMC1|VPS35|AGRN
GO Biological Processes	'de novo' protein folding	-4.64462	8.06241	HSPA5|HSPA8|HSPA9|HSPD1|HSPE1|HSPA13|CCT2
GO Biological Processes	tissue remodeling	-4.64433	5.21329	CAPN1|CAV1|CSPG4|FLNA|IGFBP5|MMP2|MMP14|PLG|TIMP1|RAB7A
GO Biological Processes	response to superoxide	-4.64305	13.7573	APOA4|NQO1|PRDX1|SOD2|PRDX2
GO Biological Processes	positive regulation of angiogenesis	-4.63643	3.78889	C3|C5|ECM1|ENG|F3|HSPB1|ITGA5|ITGB1|JUP|PKM|THBS1|NRP1|PDCD6|ANGPTL3
GO Biological Processes	positive regulation of vasculature development	-4.63643	3.78889	C3|C5|ECM1|ENG|F3|HSPB1|ITGA5|ITGB1|JUP|PKM|THBS1|NRP1|PDCD6|ANGPTL3
GO Biological Processes	organic acid transmembrane transport	-4.63508	4.33806	SLC25A20|CD36|ABCD3|SLC2A1|SLC3A2|SLC25A1|SLC25A11|SLC25A13|MPC2|MPC1|SLC38A2|SLC25A18
GO Biological Processes	negative regulation of response to external stimulus	-4.62842	2.66769	A2M|APOE|C5|CD9|DPP4|F2|F11|HLA-A|LTF|NT5E|PCBP2|SERPINF1|PLG|PROS1|PRDX2|TFPI|THBS1|YES1|BANF1|NRP1|VPS35|C1QTNF3|CD109
GO Biological Processes	regulation of phosphoprotein phosphatase activity	-4.6263	6.71542	CALM3|GNAI2|HSP90AB1|ITGA1|LGALS3|PDGFRB|HSP90B1|RGN
GO Biological Processes	cellular response to corticosteroid stimulus	-4.6263	6.71542	ANXA1|ASS1|ATP5F1A|HMGCS2|HNRNPU|SERPINF1|UBE2L3|AIFM1
GO Biological Processes	phagocytosis	-4.6261	3.40094	ANXA1|ANXA11|CD36|HMGB1|ITGB1|ITGB3|MFGE8|MYH9|RAC1|THBS1|YES1|RAB7A|CORO1C|RAB14|TXNDC5|IGLL5
GO Biological Processes	positive regulation of protein catabolic process	-4.6261	3.40094	APOE|CAV1|CD81|GCLC|HSP90AA1|MSN|PSMC1|PSMC6|RDX|VCP|EZR|RAB7A|RGN|RACK1|VPS28|VPS35
GO Biological Processes	organic anion transport	-4.62183	3.00638	SLC25A4|SLC25A5|ANXA1|CASR|CD36|CD47|AKR1C1|MGST1|ABCD3|SLC2A1|SLC2A3|SLC3A2|SLC25A1|SLC25A11|SLC25A13|MPC2|MPC1|SLC38A2|SLC25A18
GO Biological Processes	negative regulation of protein modification by small protein conjugation or removal	-4.60438	5.15898	CAV1|GCLC|PPIA|RPL5|RPL11|RPL37|RPS3|RPS7|RPS20|VPS28
GO Biological Processes	endothelial cell differentiation	-4.60175	5.78878	ICAM1|MSN|RAP1A|RAP1B|RDX|EZR|NRP1|COL18A1|MYADM
GO Biological Processes	axonogenesis	-4.60058	2.89627	ALCAM|APLP2|BSG|CDH11|CNP|HSP90AA1|HSP90AB1|ITGA4|ITGB1|NCAM1|RELN|RAC1|RPL24|S100A6|VCL|NRP1|PGRMC1|PLXNB2|NPTN|NIBAN2
GO Biological Processes	regulation of small molecule metabolic process	-4.60058	2.89627	ACADVL|ANXA1|APOA4|APOB|APOE|ATP2B4|BHMT|CAV1|CES1|ENO1|FBP1|IGFBP4|MST1|PLEK|POR|TMSB4X|VCP|RGN|GNMT|C1QTNF3
GO Biological Processes	positive regulation of transporter activity	-4.58315	4.65631	ACTN2|ATP1B1|ATP1B3|CACNA2D1|CALM3|GSTM2|NDUFA4|RELN|TMSB4X|RGN|EHD3
GO Biological Processes	vesicle-mediated transport to the plasma membrane	-4.58315	4.65631	ARF6|KRT18|RAB7A|RAB11A|VAMP5|RAB35|EHD3|EHD2|GOLGA7|RAB14|VPS35
GO Biological Processes	skin development	-4.58076	3.372	ANXA1|CDH11|COL1A1|COL1A2|COL3A1|COL5A1|COL5A2|COMP|EGFR|IGFBP5|ITGA2|ITGA3|JUP|TSG101|CD109|HRNR
GO Biological Processes	response to glucocorticoid	-4.57218	4.27565	A2M|ANXA1|ASS1|ATP5F1A|CALM3|CPS1|HMGCS2|HNRNPU|IGFBP2|SERPINF1|POR|UBE2L3
GO Biological Processes	actin filament-based movement	-4.56494	5.1058	ATP1A1|CACNA2D1|MYH4|MYH6|MYH7|MYH9|MYL6|MYO1C|TNNT2|TPM1
GO Biological Processes	positive regulation of endocytosis	-4.56494	5.1058	AP2B1|ANXA2|APOE|B2M|C3|CD36|HNRNPK|ITGA2|TSG101|VPS28
GO Biological Processes	developmental growth involved in morphogenesis	-4.54852	4.61685	ALCAM|HSP90AA1|HSP90AB1|ITGA4|ITGB1|PTK7|SFRP1|VCL|IQGAP1|NRP1|CPNE1
GO Biological Processes	positive regulation of chemotaxis	-4.54118	4.24511	CALR|CASR|F3|HMGB1|HSPB1|ITGA2|PDGFRB|RAC1|THBS1|TMSB4X|NRP1|PDGFD
GO Biological Processes	vascular process in circulatory system	-4.54009	3.20132	ACTA2|APOE|ATP2B4|CASR|CAV1|CD36|COMP|CPS1|GCLC|ITGA1|MMP2|SLC2A1|SLC2A3|SOD2|TFRC|YES1|SLC38A2
GO Biological Processes	regulation of protein kinase B signaling	-4.53201	3.70785	EGFR|ENG|F3|F10|HSP90AA1|HSP90AB1|IGFBP5|ITGB1|PHB1|THBS1|CPNE1|PDCD6|RACK1|RTN4
GO Biological Processes	positive regulation of actin filament bundle assembly	-4.51846	6.49524	CD47|PFN1|PLEK|RAC1|S100A10|SFRP1|TPM1|NRP1
GO Biological Processes	positive regulation of dephosphorylation	-4.51846	6.49524	CALM3|HSP90AB1|ITGA1|ITGA2|PDGFRB|PLEK|PPIA|RGN
GO Biological Processes	response to oxygen radical	-4.51769	13.0332	APOA4|NQO1|PRDX1|SOD2|PRDX2
GO Biological Processes	negative regulation of blood coagulation	-4.51109	7.70408	APOE|CD9|F2|F11|PLG|PROS1|TFPI
GO Biological Processes	hexose metabolic process	-4.51046	4.215	ALDOA|APOD|ENO1|FBP1|G6PD|PC|PDHB|PGK1|PGM1|SLC25A1|TPI1|SLC25A13
GO Biological Processes	urea cycle	-4.50341	19.8105	ASL|ASS1|CPS1|OTC
GO Biological Processes	virion attachment to host cell	-4.50341	19.8105	CD81|HSP90AB1|ICAM1|NECTIN2
GO Biological Processes	CD40 signaling pathway	-4.50341	19.8105	ITGA5|ITGB1|PHB1|PHB2
GO Biological Processes	fatty acid beta-oxidation using acyl-CoA dehydrogenase	-4.50341	19.8105	ACADVL|ETFA|ETFB|ETFDH
GO Biological Processes	positive regulation of establishment of protein localization to telomere	-4.50341	19.8105	TCP1|CCT3|CCT4|CCT2
GO Biological Processes	negative regulation of protein kinase activity	-4.501	3.48776	APOE|CAV1|GNAQ|HSPB1|PPIA|SFRP1|TSG101|WARS1|YWHAG|RGN|MACROH2A1|MVP|RACK1|CORO1C|AIDA
GO Biological Processes	regulation of synapse structure or activity	-4.501	3.48776	APOE|ARF6|CDH2|HSPA8|IL1RAP|RELN|VCP|YWHAZ|TUBA1A|GPC6|ACTR2|FARP1|PGRMC1|VPS35|AGRN
GO Biological Processes	organic acid transport	-4.49847	3.17715	ANXA1|APOE|SLC25A20|CD36|AKR1C1|ACSL1|GOT2|ABCD3|SLC2A1|SLC3A2|SLC25A1|SLC25A11|SLC25A13|MPC2|MPC1|SLC38A2|SLC25A18
GO Biological Processes	regulation of cellular amide metabolic process	-4.49647	2.44342	ACO1|APOE|CALR|EEF2|HNRNPU|HSPB1|IGFBP5|ITGA2|NCL|PKM|RPL5|RPL22|RPLP1|RPS3|RPS4X|RPS9|SHMT2|THBS1|VIM|BZW1|RTN3|RACK1|TMED10|PLXNB2|RTN4|MTPN
GO Biological Processes	arginine biosynthetic process	-4.49114	37.1447	ASL|ASS1|OTC
GO Biological Processes	adenine transport	-4.49114	37.1447	SLC25A4|SLC25A5|VDAC3
GO Biological Processes	ribosome biogenesis	-4.47849	3.04257	RPSA|RPL10A|RPL3|RPL5|RPL6|RPL7|RPL7A|RPL11|RPL23A|RPL24|RPL27|RPL35A|RPLP0|RPS7|RPS24|RPS25|RPL14|RPL35
GO Biological Processes	receptor internalization	-4.46613	6.39048	CAV1|CD9|CD36|CD81|CLTC|ITGB1|TFRC|EZR
GO Biological Processes	ribosome assembly	-4.46613	6.39048	RPSA|RPL3|RPL5|RPL6|RPL11|RPL23A|RPL24|RPLP0
GO Biological Processes	membrane biogenesis	-4.46613	6.39048	ANXA2|CAV1|CDH2|FLOT2|S100A10|BANF1|RFTN1|CHMP4A
GO Biological Processes	positive regulation of cellular catabolic process	-4.4417	2.59477	AADAC|SLC25A4|SLC25A5|APOA4|APOE|CAV1|CD81|DCN|GCLC|HMGB1|HSP90AA1|MSN|PAFAH1B2|PSMC1|PSMC6|RDX|VCP|VDAC1|EZR|RGN|RACK1|SH3BP4|VPS35
GO Biological Processes	regulation of cell development	-4.44067	2.47631	B2M|CALR|CTNNA1|F2|FLNA|FN1|LTF|P4HB|SERPINF1|RELN|RAC1|S100A10|TTPA|VCL|YWHAH|RAB11A|NRP1|ACTR2|ARPC2|CORO1C|PLXNB2|NPTN|RTN4|NIBAN2|MYADM
GO Biological Processes	regulation of lymphocyte activation	-4.42793	2.42045	ANXA1|B2M|CAV1|CD47|CD81|DPP4|FLOT2|HLA-A|HMGB1|HSPD1|IGFBP2|LAMP1|LGALS1|LGALS3|MMP14|PNP|RPS3|SFRP1|PRDX2|TFRC|YES1|VNN1|ICOSLG|CD276|CGAS|IGLL5
GO Biological Processes	olefinic compound metabolic process	-4.41998	4.12719	ACAA1|ADH1C|AFP|ALDH1A1|CBR1|CYP2C8|CYP2D7|AKR1C1|EPHX1|GSTM2|SCP2|RDH16
GO Biological Processes	cellular modified amino acid catabolic process	-4.41666	9.28617	BHMT|SARDH|GOT2|ALDH4A1|ALDH1L1|DMGDH
GO Biological Processes	response to lipoprotein particle	-4.41666	9.28617	CASR|CD9|CD36|CD81|CES1|ITGB1
GO Biological Processes	cell morphogenesis involved in neuron differentiation	-4.41296	2.65104	ALCAM|APLP2|BSG|CDH11|CNP|HSP90AA1|HSP90AB1|ITGA4|ITGB1|NCAM1|RELN|RAC1|RPL24|S100A6|VCL|NRP1|FARP1|PGRMC1|PLXNB2|NPTN|DOCK10|NIBAN2
GO Biological Processes	gland morphogenesis	-4.41218	4.90359	CAPN1|CAV1|EGFR|TNC|IGFBP5|MMP2|MSN|SFRP1|NRP1|PHB2
GO Biological Processes	regulation of response to oxidative stress	-4.41218	4.90359	CD36|HSPB1|NONO|P4HB|PPIA|SOD2|VNN1|MACROH2A1|RACK1|MEAK7
GO Biological Processes	regulation of leukocyte activation	-4.40865	2.2834	ANXA1|B2M|CAV1|CD47|CD81|DPP4|FLOT2|FN1|HLA-A|HMGB1|HSPD1|IGFBP2|LAMP1|LGALS1|LGALS3|MMP14|PNP|NECTIN2|RPS3|SFRP1|PRDX2|TFRC|THBS1|YES1|VNN1|ICOSLG|CD276|CGAS|IGLL5
GO Biological Processes	regulation of immune effector process	-4.40674	2.80602	A2M|ANXA1|B2M|C3|CD36|CD47|CD59|CD81|HLA-A|HMGB1|HSPD1|ICAM1|LAMP1|LGALS3|PHB1|PVR|NECTIN2|TFRC|PHB2|CGAS
GO Biological Processes	negative regulation of oxidative stress-induced intrinsic apoptotic signaling pathway	-4.40002	12.3816	HSPB1|NONO|PPIA|SOD2|VNN1
GO Biological Processes	regulation of telomerase activity	-4.38451	7.37625	PARP4|HNRNPA2B1|HSP90AA1|HSP90AB1|TCP1|CCT4|CCT2
GO Biological Processes	activation of immune response	-4.38114	2.8865	C1R|C1S|C3|C4A|C5|C7|C8B|C9|HLA-A|HMGB1|HSP90AA1|NONO|UBE2N|YES1|RFTN1|ICOSLG|CD276|CGAS|IGLL5
GO Biological Processes	pallium development	-4.37262	3.80971	ATIC|ATP2B4|CDH2|COL3A1|EGFR|LAMB1|RELN|TRA2B|SLC2A1|YWHAE|UQCRQ|SLC38A2|RTN4
GO Biological Processes	cell-cell recognition	-4.36451	6.19078	ALDOA|CD9|CD81|MSN|TCP1|CCT3|CCT4|CCT2
GO Biological Processes	endocytic recycling	-4.36451	6.19078	ARF6|RAB7A|RAB11A|RAB35|EHD3|EHD2|RAB14|VPS35
GO Biological Processes	aromatic compound biosynthetic process	-4.36016	2.1075	ACAT1|ACLY|AK2|ALDOA|ATIC|ATP5F1A|ATP5F1B|ATP5F1C|ATP5PB|ATP5PO|COL4A2|ACSL1|ACSL4|HSP90AA1|HSP90AB1|NME2|PNP|NT5E|PAH|PDHB|PHB1|SHMT2|SLC25A1|UGDH|VCP|H4C1|SUCLA2|SLC25A13|PGRMC1|MPC2|PSAT1|CMPK1|GNPNAT1|ATP5F1EP2
GO Biological Processes	positive regulation of cytokine production	-4.35836	2.50238	ANXA1|B2M|C3|C5|CD36|CD81|F3|HLA-A|HMGB1|HSPB1|HSP90AA1|HSPD1|IL1RAP|PNP|PHB1|RAB1A|RPS3|S100A13|THBS1|TMED10|RFTN1|CD276|C1QTNF3|CGAS
GO Biological Processes	positive regulation of T cell proliferation	-4.33863	4.80837	ANXA1|CD81|HLA-A|HMGB1|IGFBP2|PNP|RPS3|TFRC|ICOSLG|CD276
GO Biological Processes	syncytium formation by plasma membrane fusion	-4.33695	9.00477	CD9|CD81|ITGB1|MYH9|MYOF|CD109
GO Biological Processes	cell-cell fusion	-4.33695	9.00477	CD9|CD81|ITGB1|MYH9|MYOF|CD109
GO Biological Processes	anion transport	-4.32159	2.54833	SLC25A4|SLC25A5|ANXA1|CASR|CD36|CD47|CLIC1|AKR1C1|MGST1|SLC25A3|ABCD3|SLC2A1|SLC2A3|SLC3A2|SLC25A1|VDAC1|VDAC3|SLC25A11|SLC25A13|MPC2|MPC1|SLC38A2|SLC25A18
GO Biological Processes	positive regulation of binding	-4.3196	3.76515	ANXA2|APOE|B2M|CALM3|CAV1|H1-0|HMGB1|HSP90AB1|ITGA2|RPL11|S100A10|NRP1|NIBAN2
GO Biological Processes	positive regulation of cysteine-type endopeptidase activity involved in apoptotic process	-4.31622	4.35831	CTSD|F3|HMGB1|HSPD1|HSPE1|RPS3|VCP|AIFM1|PDCD6|RACK1|CYCS
GO Biological Processes	response to activity	-4.31514	6.09554	ATP5F1A|CAT|COL4A2|GCLC|ITGA2|MMP2|SOD2|UQCRC1
GO Biological Processes	mitochondrial electron transport, ubiquinol to cytochrome c	-4.31411	18.0095	CYC1|UQCRQ|CYCS|UQCRFS1P1
GO Biological Processes	midgut development	-4.31411	18.0095	ASS1|CPS1|HMGCS2|OTC
GO Biological Processes	urea metabolic process	-4.31411	18.0095	ASL|ASS1|CPS1|OTC
GO Biological Processes	adhesion of symbiont to host cell	-4.31411	18.0095	CD81|HSP90AB1|ICAM1|NECTIN2
GO Biological Processes	regulation of establishment of protein localization to telomere	-4.31411	18.0095	TCP1|CCT3|CCT4|CCT2
GO Biological Processes	nitrogen cycle metabolic process	-4.31411	18.0095	ASL|ASS1|CPS1|OTC
GO Biological Processes	regulation of protein localization to Cajal body	-4.31411	18.0095	TCP1|CCT3|CCT4|CCT2
GO Biological Processes	positive regulation of protein localization to Cajal body	-4.31411	18.0095	TCP1|CCT3|CCT4|CCT2
GO Biological Processes	regeneration	-4.30312	4.01564	ANXA1|APOA4|APOD|ATIC|CD9|CD81|CTNNA1|IGF2R|MMP2|PLG|RGN|MTPN
GO Biological Processes	positive regulation of protein localization to nucleus	-4.29769	5.30638	F2|FLNA|HSP90AB1|JUP|TCP1|TFRC|CCT3|CCT4|CCT2
GO Biological Processes	heart development	-4.29396	2.3758	ACTN2|AP2B1|CALR|COL3A1|COL5A1|COL11A1|ENG|FLNA|FN1|HNRNPU|ITGA3|ITGB1|MMP2|MYH6|MYH7|MYL2|MYL3|PDGFRB|PTK7|SOD2|TNNI3|TNNT2|TPM1|NRP1|EMILIN1|RTN4
GO Biological Processes	cardiac ventricle development	-4.28441	4.32372	AP2B1|COL11A1|ENG|MYH6|MYH7|MYL2|MYL3|PTK7|TNNI3|TNNT2|TPM1
GO Biological Processes	positive regulation of intracellular transport	-4.25983	3.50185	ACTN2|ANXA2|CD81|FLNA|HSP90AB1|JUP|MSN|MYO1C|RDX|SCP2|UBE2L3|EZR|YWHAE|EHD2
GO Biological Processes	regulation of transporter activity	-4.25208	2.92286	ACTN2|ATP1B1|ATP1B3|CACNA2D1|CALM3|CAPN1|CAV1|GSTM2|ITGB1|NDUFA4|RELN|TMSB4X|YWHAE|YWHAH|RGN|PHB2|EHD3|AHNAK
GO Biological Processes	positive regulation of neuron projection development	-4.24624	3.9621	APOE|SCARB2|FLNA|HSPA5|ITGA3|SERPINF1|RELN|PTK7|RAP1A|ACTR2|PLXNB2|NPTN
GO Biological Processes	urogenital system development	-4.23996	2.81736	ACAT1|ACTA2|AP2B1|ANXA1|ASS1|CAT|HMGCS2|TNC|ITGA3|MMP2|NID1|PDGFRB|SERPINF1|PTK7|SFRP1|IQGAP1|NRP1|RGN|BASP1
GO Biological Processes	regulation of calcium ion transport	-4.2366	3.15705	ATP1B1|CACNA2D1|CALM3|CASR|CAV1|F2|G6PD|GNAI2|GSTM2|LGALS3|PDGFRB|VDAC1|YWHAE|RGN|EHD3|AHNAK
GO Biological Processes	muscle tissue development	-4.2338	2.91331	ACTN2|CALR|CAV1|COL3A1|COL11A1|ENG|HNRNPU|ITGB1|MYH6|MYH7|MYL2|MYL3|MYL6|PDGFRB|TNNI3|TNNT2|TPM1|VAMP5
GO Biological Processes	vesicle organization	-4.21924	3.01773	ANXA2|CAV1|NECTIN2|RAB1A|S100A10|TSG101|RAB7A|RAB11A|SNAP23|PDCD6IP|PDCD6|TMED10|CORO1C|CHMP4A|VPS28|RAB14|YIPF4
GO Biological Processes	actin-mediated cell contraction	-4.21913	5.91358	ATP1A1|CACNA2D1|MYH4|MYH6|MYH7|MYL6|TNNT2|TPM1
GO Biological Processes	regulation of secretion by cell	-4.20258	2.3455	ANXA1|APOE|ARF6|CALM3|CASR|ACSL4|GLUD1|GNAI2|LAMP1|SEPTIN2|PPIA|RAB3B|RALA|RAP1A|RAP1B|SDCBP|SFRP1|STXBP3|TSG101|EZR|RAB7A|PDCD6IP|TMED10|MPC2|VPS35|C1QTNF3
GO Biological Processes	regulation of oxidoreductase activity	-4.19684	4.62862	APOE|ATP2B4|CALM3|CAV1|EGFR|GNAI2|NDUFA4|POR|RGN|PHB2
GO Biological Processes	negative regulation of exocytosis	-4.18583	8.49021	ANXA1|GNAI2|RAP1A|RAP1B|STXBP3|RAB7A
GO Biological Processes	cellular response to lipoprotein particle stimulus	-4.18583	8.49021	CASR|CD9|CD36|CD81|CES1|ITGB1
GO Biological Processes	substrate-dependent cell migration	-4.18446	11.256	ATP5F1B|CSPG4|ITGA2|SDCBP|NRP1
GO Biological Processes	negative regulation of ubiquitin-protein transferase activity	-4.18446	11.256	RPL5|RPL11|RPL37|RPS7|RPS20
GO Biological Processes	T cell activation	-4.15539	3.10753	ANXA1|B2M|CD44|DDOST|DPP4|HLA-A|HMGB1|HSPD1|ICAM1|MSN|MYH9|RPL22|PRDX2|ICOSLG|NCSTN|CD276
GO Biological Processes	regulation of lipid metabolic process	-4.15427	2.77581	AADAC|ACADVL|ANXA1|APOA4|APOB|APOD|APOE|ATP1A1|C3|CAV1|CD81|CES1|F2|PDGFRB|POR|RGN|MACROH2A1|PHB2|ANGPTL3
GO Biological Processes	protein localization to endosome	-4.14501	16.5087	ARF6|NRP1|RAB35|VPS35
GO Biological Processes	adhesion of symbiont to host	-4.14501	16.5087	CD81|HSP90AB1|ICAM1|NECTIN2
GO Biological Processes	regulation of establishment of protein localization to chromosome	-4.14501	16.5087	TCP1|CCT3|CCT4|CCT2
GO Biological Processes	fatty acid transmembrane transport	-4.14501	16.5087	SLC25A20|CD36|ABCD3|SLC2A1
GO Biological Processes	positive regulation of protein localization to chromosome, telomeric region	-4.14501	16.5087	TCP1|CCT3|CCT4|CCT2
GO Biological Processes	regulation of endothelial cell proliferation	-4.14045	3.61708	APOE|ATP5F1A|CAV1|ECM1|F3|HMGB1|ITGA4|ITGB3|NRAS|SPARC|THBS1|NRP1|PDCD6
GO Biological Processes	regulation of protein depolymerization	-4.13776	5.06518	ACTN2|CAPZA1|CAPZB|PLEK|RDX|SPTAN1|WDR1|DSTN|MTPN
GO Biological Processes	response to retinoic acid	-4.12845	4.54369	COL1A1|IGF2R|IGFBP2|MMP2|PDGFRB|SERPINF1|PTK7|TFRC|YES1|PHB2
GO Biological Processes	artery morphogenesis	-4.12658	5.74217	APOB|APOE|COL3A1|COMP|ENG|PDGFRB|NRP1|ANGPTL3
GO Biological Processes	mesenchyme development	-4.12012	3.22997	ACTA2|ANXA6|CDH2|ENG|FLNA|FN1|LOXL2|PDGFRB|PTK7|SFRP1|NRP1|PDCD6|BASP1|CORO1C|RTN4
GO Biological Processes	regulation of exocytosis	-4.11995	3.39886	ANXA1|CALM3|GNAI2|LAMP1|SEPTIN2|RAB3B|RALA|RAP1A|RAP1B|SDCBP|STXBP3|TSG101|RAB7A|PDCD6IP
GO Biological Processes	peptide cross-linking	-4.11408	8.25437	ANXA1|COL3A1|DCN|F13A1|FN1|THBS1
GO Biological Processes	heterotypic cell-cell adhesion	-4.11408	8.25437	CD47|ITGA4|ITGA5|ITGB1|ITGB3|JUP
GO Biological Processes	regulation of neuron projection development	-4.10931	2.52802	APOE|ARF6|B2M|SCARB2|CDH2|FLNA|FN1|HSPA5|ITGA3|SERPINF1|RELN|PTK7|RAP1A|SFRP1|VIM|YWHAH|RAB11A|NRP1|ACTR2|PLXNB2|NPTN|RTN4
GO Biological Processes	muscle organ development	-4.1057	2.9542	ASS1|CAV1|COL3A1|COL11A1|ENG|H1-5|MYH6|MYH7|MYL2|MYL3|MYL6|TAGLN|TNNI3|TNNT2|TPM1|BASP1|VAMP5
GO Biological Processes	membrane to membrane docking	-4.09978	29.7157	ICAM1|MSN|EZR
GO Biological Processes	response to L-ascorbic acid	-4.09978	29.7157	CAT|ITGA2|SOD2
GO Biological Processes	response to oleic acid	-4.09978	29.7157	ASS1|CPS1|ACSL1
GO Biological Processes	tendon development	-4.09978	29.7157	COL5A1|COL11A1|COMP
GO Biological Processes	scaRNA localization to Cajal body	-4.09978	29.7157	TCP1|CCT4|CCT2
GO Biological Processes	RNA localization to Cajal body	-4.09978	29.7157	TCP1|CCT4|CCT2
GO Biological Processes	RNA localization to nucleus	-4.09978	29.7157	TCP1|CCT4|CCT2
GO Biological Processes	regulation of endodermal cell differentiation	-4.09978	29.7157	COL5A1|COL5A2|MACROH2A1
GO Biological Processes	humoral immune response mediated by circulating immunoglobulin	-4.09486	4.50238	C1R|C1S|C3|C4A|C5|C7|C8B|C9|CD81|IGLL5
GO Biological Processes	cellular response to heat	-4.09452	6.66699	HSP90AA1|HSP90AB1|THBS1|VCP|YWHAE|PDCD6|HSP90AB4P
GO Biological Processes	regulation of cellular response to growth factor stimulus	-4.09069	2.83908	ATP2B4|CAV1|DCN|ENG|HSPA5|HSP90AB1|ITGA3|ITGA5|ITGB3|MYO1C|SDCBP|SFRP1|THBS1|PDCD6|EMILIN1|NPTN|NIBAN2|CD109
GO Biological Processes	hyaluronan metabolic process	-4.08525	10.7666	CD44|ITIH1|ITIH2|ITIH3|ITIH4
GO Biological Processes	actin cytoskeleton reorganization	-4.08153	5.66014	ANXA1|FLNA|MYH9|PLEK|PTK7|RALA|EZR|NRP1
GO Biological Processes	striated muscle tissue development	-4.06863	2.93361	ACTN2|CALR|CAV1|COL11A1|ENG|HNRNPU|ITGB1|MYH6|MYH7|MYL2|MYL3|MYL6|PDGFRB|TNNI3|TNNT2|TPM1|VAMP5
GO Biological Processes	response to carbohydrate	-4.06657	3.55713	APOB|CASR|CAT|NQO1|GCLC|HMGCS2|ICAM1|ITGA2|SERPINF1|TRA2B|SOD2|THBS1|RACK1
GO Biological Processes	cation homeostasis	-4.05732	2.14709	ACO1|ANXA6|APOE|ATP1A1|ATP1B1|ATP1B3|ATP2B4|ATP5F1B|B2M|CACNA2D1|CALM3|CALR|CASR|CAV1|CD36|F2|GSTM2|HMGB1|LTF|OTC|SOD2|TFRC|TNNI3|TPT1|HSP90B1|YWHAE|RAB7A|RGN|IMMT|NPTN
GO Biological Processes	regulation of cellular response to stress	-4.05732	2.14709	B2M|CAV1|CD36|CD44|EGFR|ENO1|FLNA|HMGB1|HNRNPK|HSPA5|HSPB1|NONO|P4HB|PRDX1|PPIA|RPS3|SDCBP|SFRP1|SOD2|TPT1|UBE2N|UBE2V1|EZR|VNN1|ACTR2|RACK1|SLC38A2|MEAK7|AIDA|CGAS
GO Biological Processes	syncytium formation	-4.04466	8.03128	CD9|CD81|ITGB1|MYH9|MYOF|CD109
GO Biological Processes	positive regulation of calcium ion transmembrane transporter activity	-4.04466	8.03128	ATP1B1|CACNA2D1|CALM3|GSTM2|RGN|EHD3
GO Biological Processes	protein processing	-4.04231	3.53759	C1R|COMP|DPP4|F3|F11|HGFAC|MMP14|PGK1|ADAMTS13|NCSTN|SEC11A|CYCS|DDI2
GO Biological Processes	long-chain fatty acid transport	-4.04056	6.5412	ANXA1|APOE|SLC25A20|CD36|ACSL1|ABCD3|SLC2A1
GO Biological Processes	cellular response to glucocorticoid stimulus	-4.04056	6.5412	ANXA1|ASS1|ATP5F1A|HMGCS2|HNRNPU|SERPINF1|UBE2L3
GO Biological Processes	regulation of lamellipodium organization	-4.04056	6.5412	CAPZB|CD44|RAC1|ACTR2|ARPC2|NCKAP1|CORO1C
GO Biological Processes	fatty acid transport	-4.03727	5.58042	ANXA1|APOE|SLC25A20|CD36|ACSL1|GOT2|ABCD3|SLC2A1
GO Biological Processes	positive regulation of calcium ion transmembrane transport	-4.03727	5.58042	ATP1B1|CACNA2D1|CALM3|F2|G6PD|GSTM2|RGN|EHD3
GO Biological Processes	positive regulation of reactive oxygen species metabolic process	-4.03727	5.58042	CBR1|CD36|AKR1C1|F2|GNAI2|PDGFRB|SOD2|THBS1
GO Biological Processes	small GTPase mediated signal transduction	-4.03695	3.03609	ARHGDIA|COL1A2|GNB1|KRAS|NRAS|NUCB1|RAC1|RALA|RAP1A|RAP1B|SDCBP|NCKAP1|YWHAQ|RAB35|RRAS2|DOCK10
GO Biological Processes	regulation of peptidyl-tyrosine phosphorylation	-4.03695	3.03609	CAV1|CD36|CD44|CD81|CSPG4|EGFR|ITGA5|ITGB3|RELN|SFRP1|TSG101|YES1|NRP1|MVP|RACK1|PDGFD
GO Biological Processes	endothelium development	-4.02369	4.8982	ICAM1|MSN|RAP1A|RAP1B|RDX|EZR|NRP1|COL18A1|MYADM
GO Biological Processes	regulation of lipase activity	-4.02369	4.8982	ANXA1|APOA4|EGFR|GNAQ|PDGFRB|PHB1|POR|PHB2|ANGPTL3
GO Biological Processes	regulation of lipid localization	-4.01824	3.51826	ANXA2|APOA4|APOB|APOE|C3|CAV1|CD36|CES1|ACSL1|ITGB3|SCP2|SURF4|THBS1
GO Biological Processes	positive regulation of epithelial cell proliferation	-4.00768	3.31755	ECM1|EGFR|F3|HMGB1|ITGA4|ITGB3|LAMB1|LAMC1|NME2|NRAS|SFRP1|NRP1|PDCD6|RTN4
GO Biological Processes	establishment of protein localization to organelle	-4.00398	2.79458	CALM3|SCARB2|H1-5|HSPA5|HSPA8|HSP90AA1|HSPD1|LAMP1|RALA|RAB7A|RAB11A|AIFM1|MACROH2A1|NUTF2|PHB2|SEC61G|CHMP4A|VPS28
GO Biological Processes	positive regulation of actin filament depolymerization	-3.9923	15.2388	ACTN2|PLEK|WDR1|DSTN
GO Biological Processes	aldehyde catabolic process	-3.9923	15.2388	ADH5|ALDH2|ESD|AKR1A1
GO Biological Processes	cellular response to platelet-derived growth factor stimulus	-3.99104	10.318	PDGFRB|RDX|YES1|IQGAP1|PDGFD
GO Biological Processes	regulation of ubiquitin protein ligase activity	-3.99104	10.318	RPL5|RPL11|RPL37|RPS7|RPS20
GO Biological Processes	cellular response to cAMP	-3.98782	6.42007	ASS1|CPS1|HSPA5|IGFBP5|RAP1A|RAP1B|EZR
GO Biological Processes	negative regulation of oxidative stress-induced cell death	-3.98782	6.42007	HSPB1|NONO|PPIA|SOD2|VNN1|RACK1|MEAK7
GO Biological Processes	regulation of cellular response to oxidative stress	-3.98671	4.84496	CD36|HSPB1|NONO|P4HB|PPIA|SOD2|VNN1|RACK1|MEAK7
GO Biological Processes	regulation of collagen biosynthetic process	-3.97746	7.81993	ENG|F2|ITGA2|PDGFRB|VIM|EMILIN1
GO Biological Processes	negative regulation of catabolic process	-3.95292	2.76855	ANXA2|ATP2B4|EGFR|FBP1|FLNA|HNRNPU|HSP90AB1|PHB1|QSOX1|RPL5|RPL11|RPS7|SDCBP|TIMP1|TIMP2|RGN|CHMP4A|VPS35
GO Biological Processes	negative regulation of wound healing	-3.95102	5.42753	APOE|CD9|F2|F11|PLG|PROS1|TFPI|CD109
GO Biological Processes	antigen processing and presentation	-3.95024	4.79286	B2M|CALR|CTSD|PDIA3|HLA-A|ICAM1|RAB3B|RAB35|RFTN1
GO Biological Processes	developmental cell growth	-3.95024	4.79286	ALCAM|HSP90AA1|HSP90AB1|ITGA4|ITGB1|VCL|IQGAP1|NRP1|CPNE1
GO Biological Processes	inorganic ion homeostasis	-3.94791	2.11651	ACO1|ANXA6|APOE|ATP1A1|ATP1B1|ATP1B3|ATP2B4|ATP5F1B|B2M|CACNA2D1|CALM3|CALR|CASR|CAV1|CD36|F2|GSTM2|HMGB1|LTF|OTC|SOD2|TFRC|TNNI3|TPT1|HSP90B1|YWHAE|RAB7A|RGN|IMMT|NPTN
GO Biological Processes	nucleoside bisphosphate biosynthetic process	-3.93625	6.30334	ACAT1|ACLY|ACSL1|ACSL4|PDHB|SLC25A1|MPC2
GO Biological Processes	ribonucleoside bisphosphate biosynthetic process	-3.93625	6.30334	ACAT1|ACLY|ACSL1|ACSL4|PDHB|SLC25A1|MPC2
GO Biological Processes	purine nucleoside bisphosphate biosynthetic process	-3.93625	6.30334	ACAT1|ACLY|ACSL1|ACSL4|PDHB|SLC25A1|MPC2
GO Biological Processes	chemotaxis	-3.93508	2.34907	ALCAM|ANXA1|BSG|C5|DPP4|SERPIND1|HMGB1|ITGA1|ITGB3|LGALS3|NCAM1|PDGFRB|PLP2|PPIA|PPIB|RELN|RAC1|RALA|RPL24|NRP1|PGRMC1|PLXNB2|NPTN|NIBAN2
GO Biological Processes	positive regulation of cell death	-3.92457	2.21392	ANXA1|CAV1|CD36|CTNNA1|CTSD|NQO1|FAP|PDIA3|HBA1|HMGB1|HSPD1|IGF2R|ITGA1|ITGA4|ITGB1|LGALS1|MMP2|PDGFRB|PHB1|RPS3|RPS7|SFRP1|SOD2|THBS1|AIFM1|RACK1|CD248
GO Biological Processes	regulation of Ras protein signal transduction	-3.92371	3.443	APOE|ARF6|ARHGDIA|COL3A1|FBP1|ITGA3|ITGB1|KRAS|PDGFRB|RAC1|RDX|NRP1|LRRC59
GO Biological Processes	cellular protein catabolic process	-3.91413	2.17356	CALR|FAP|HSPA5|PCBP2|PSMA3|PSMA4|PSMA5|PSMA6|PSMA7|PSMB1|PSMB3|PSMC1|PSMC6|PSMD3|PSMD7|HSP90B1|TSG101|UBA52|UBA1|UBE2L3|UBE2N|VCP|RAB7A|PSMD6|PDCD6IP|CHMP4A|VPS28|DDI2
GO Biological Processes	glial cell migration	-3.91233	7.61942	CD9|CSPG4|LAMB1|MMP14|RELN|RTN4
GO Biological Processes	axon extension	-3.91233	7.61942	ALCAM|HSP90AA1|HSP90AB1|ITGB1|VCL|NRP1
GO Biological Processes	'de novo' posttranslational protein folding	-3.91233	7.61942	HSPA5|HSPA8|HSPA9|HSPE1|HSPA13|CCT2
GO Biological Processes	toxin transport	-3.91233	7.61942	HSPA5|TCP1|CCT3|NRP1|CCT4|CCT2
GO Biological Processes	NADH metabolic process	-3.90137	9.90525	NQO1|ENO1|MDH1|MDH2|VCP
GO Biological Processes	positive regulation of collagen biosynthetic process	-3.90137	9.90525	ENG|F2|ITGA2|PDGFRB|VIM
GO Biological Processes	response to platelet-derived growth factor	-3.90137	9.90525	PDGFRB|RDX|YES1|IQGAP1|PDGFD
GO Biological Processes	xenobiotic catabolic process	-3.90137	9.90525	ACAA1|CYP2C8|CYP2D7|ACSL1|GSTM2
GO Biological Processes	regulation of mononuclear cell migration	-3.90124	4.2695	APOD|CALR|CD47|ECM1|HMGB1|ITGA4|LGALS3|MSN|THBS1|PDGFD
GO Biological Processes	regulation of secretion	-3.90121	2.20661	ANXA1|APOE|ARF6|CALM3|CASR|CES1|ACSL4|GLUD1|GNAI2|LAMP1|SEPTIN2|PPIA|RAB3B|RALA|RAP1A|RAP1B|SDCBP|SFRP1|STXBP3|TSG101|EZR|RAB7A|PDCD6IP|TMED10|MPC2|VPS35|C1QTNF3
GO Biological Processes	Ras protein signal transduction	-3.90052	3.42469	ARHGDIA|COL1A2|GNB1|KRAS|NRAS|RAC1|RALA|RAP1A|RAP1B|SDCBP|NCKAP1|RAB35|RRAS2
GO Biological Processes	negative regulation of protein-containing complex assembly	-3.89865	3.91934	CAPZA1|CAPZB|HMGB1|HSPA5|PFN1|RDX|SPTAN1|TMSB4X|VPS35|AIDA|MYADM
GO Biological Processes	negative regulation of endocytosis	-3.88581	6.19078	ANXA2|ARF6|CAV1|ITGB3|LGALS3|RAC1|SDCBP
GO Biological Processes	taxis	-3.88354	2.33065	ALCAM|ANXA1|BSG|C5|DPP4|SERPIND1|HMGB1|ITGA1|ITGB3|LGALS3|NCAM1|PDGFRB|PLP2|PPIA|PPIB|RELN|RAC1|RALA|RPL24|NRP1|PGRMC1|PLXNB2|NPTN|NIBAN2
GO Biological Processes	cell growth	-3.87876	4.69196	ALCAM|HSP90AA1|HSP90AB1|ITGA4|ITGB1|VCL|IQGAP1|NRP1|CPNE1
GO Biological Processes	primary alcohol metabolic process	-3.87876	4.69196	ADH1C|ADH5|ALDH1A1|ALDH2|ALDH3A2|CYP2C8|AKR1C1|RDH16|AKR1A1
GO Biological Processes	proteolysis involved in cellular protein catabolic process	-3.87799	2.19936	CALR|FAP|HSPA5|PCBP2|PSMA3|PSMA4|PSMA5|PSMA6|PSMA7|PSMB1|PSMB3|PSMC1|PSMC6|PSMD3|PSMD7|HSP90B1|TSG101|UBA52|UBA1|UBE2L3|UBE2N|VCP|PSMD6|PDCD6IP|CHMP4A|VPS28|DDI2
GO Biological Processes	endosomal transport	-3.8778	3.22496	ARF6|CLTC|VCP|RAB7A|RAB11A|RAB35|CORO1C|CHMP4A|EHD3|EHD2|VPS28|RAB14|VPS35|RAB6D
GO Biological Processes	positive regulation of blood vessel endothelial cell migration	-3.86765	5.2828	ANXA1|ATP5F1A|ATP5F1B|HMGB1|HSPB1|THBS1|TMSB4X|NRP1
GO Biological Processes	acetyl-CoA biosynthetic process	-3.85316	14.1504	ACAT1|ACLY|PDHB|MPC2
GO Biological Processes	response to interleukin-7	-3.85316	14.1504	ATIC|ATP5F1B|PDIA3|P4HB
GO Biological Processes	cellular response to interleukin-7	-3.85316	14.1504	ATIC|ATP5F1B|PDIA3|P4HB
GO Biological Processes	response to temperature stimulus	-3.84963	3.60191	ACADVL|GCLC|HMGCS2|HSP90AA1|HSP90AB1|HSPD1|SOD2|THBS1|VCP|YWHAE|PDCD6|HSP90AB4P
GO Biological Processes	one-carbon metabolic process	-3.84917	7.42893	AHCY|CA3|MAT1A|SHMT2|ALDH1L1|GNMT
GO Biological Processes	artery development	-3.84374	4.64308	AP2B1|APOB|APOE|COL3A1|COMP|ENG|PDGFRB|NRP1|ANGPTL3
GO Biological Processes	positive regulation of leukocyte migration	-3.84352	3.86375	CALR|CD47|HMGB1|ICAM1|ITGA2|ITGA4|LGALS3|MMP14|RAC1|THBS1|PDGFD
GO Biological Processes	cholesterol metabolic process	-3.83956	4.19714	ACLY|APOA4|APOB|APOE|CAT|CES1|G6PD|HDLBP|HMGCS2|ANGPTL3
GO Biological Processes	protein homotetramerization	-3.83646	6.08217	ALDOA|B2M|CTH|MAT1A|SHMT2|SOD2|GNMT
GO Biological Processes	regulation of DNA-binding transcription factor activity	-3.82716	2.41591	CAT|CAV1|CD36|CTH|FLNA|FLOT2|IL1RAP|JUP|LTF|PPIA|RELN|PSMA6|RPS3|PRDX2|TFRC|TMSB4X|UBE2N|UBE2V1|PLPP3|PRDX3|PHB2|MTPN
GO Biological Processes	positive regulation of collagen metabolic process	-3.81586	9.52427	ENG|F2|ITGA2|PDGFRB|VIM
GO Biological Processes	ruffle organization	-3.81586	9.52427	ARF6|CSPG4|PLEK|RAC1|TPM1
GO Biological Processes	response to ethanol	-3.80923	4.16187	ATP5F1A|CA3|CAT|NQO1|G6PD|GOT2|HMGCS2|SOD2|TUFM|ACTR2
GO Biological Processes	peripheral nervous system axon regeneration	-3.80534	24.7631	APOA4|APOD|MMP2
GO Biological Processes	mammary gland involution	-3.80534	24.7631	CAPN1|CAV1|IGFBP5
GO Biological Processes	positive regulation of mitophagy	-3.80534	24.7631	SLC25A4|SLC25A5|VDAC1
GO Biological Processes	regulation of extracellular exosome assembly	-3.80534	24.7631	SDCBP|TSG101|PDCD6IP
GO Biological Processes	regulation of hepatic stellate cell activation	-3.80534	24.7631	ACTA2|GCLC|PDGFRB
GO Biological Processes	regulation of defense response	-3.80231	2.14002	A2M|AHSG|ANXA1|APOE|C3|CD47|CD81|HLA-A|HMGB1|HSP90AA1|HSP90AB1|ITGA2|LAMP1|LGALS1|NONO|NT5E|PCBP2|SERPINF1|PSMA6|PVR|NECTIN2|TMSB4X|YES1|BANF1|EMILIN1|VPS35|C1QTNF3|CGAS
GO Biological Processes	cardiac chamber development	-3.80043	3.55877	AP2B1|COL11A1|ENG|MYH6|MYH7|MYL2|MYL3|PTK7|TNNI3|TNNT2|TPM1|NRP1
GO Biological Processes	positive regulation of cysteine-type endopeptidase activity	-3.78942	3.80971	CTSD|F3|HMGB1|HSPD1|HSPE1|RPS3|VCP|AIFM1|PDCD6|RACK1|CYCS
GO Biological Processes	collagen metabolic process	-3.78815	5.9773	SERPINH1|COL1A1|COL1A2|COL5A1|MMP2|MMP14|PEPD
GO Biological Processes	regulation of macrophage migration	-3.78787	7.24774	C5|CD9|CD81|MMP14|THBS1|EMILIN1
GO Biological Processes	activation of cysteine-type endopeptidase activity involved in apoptotic process	-3.78699	5.14558	F3|HSPD1|HSPE1|VCP|AIFM1|PDCD6|RACK1|CYCS
GO Biological Processes	regulation of oxidative stress-induced cell death	-3.78699	5.14558	HSPB1|NONO|P4HB|PPIA|SOD2|VNN1|RACK1|MEAK7
GO Biological Processes	lysosomal transport	-3.77923	4.12719	SCARB2|HSPA8|IGF2R|LAMP1|TSG101|VCP|RAB7A|CHMP4A|EHD3|VPS35
GO Biological Processes	cellular response to inorganic substance	-3.77341	3.15167	ATP5F1A|B2M|CALR|NQO1|EGFR|FBP1|HSPA5|SERPINF1|IQGAP1|CPNE3|CPNE1|AIFM1|NCSTN|DDI2
GO Biological Processes	negative regulation of cell differentiation	-3.76719	2.09673	ANXA1|B2M|CALR|CAV1|COL5A1|COL5A2|CTNNA1|EGFR|F2|EFEMP1|G6PD|HMGB1|HNRNPU|HSPA9|IGFBP5|ITGB1|ITGB3|KRAS|LTF|SFRP1|SOD2|PRDX2|TTPA|YWHAH|H4C1|NRP1|LRRC17|CORO1C|RTN4
GO Biological Processes	metal ion homeostasis	-3.76385	2.16377	ACO1|ANXA6|APOE|ATP1A1|ATP1B1|ATP1B3|ATP2B4|B2M|CACNA2D1|CALM3|CALR|CASR|CAV1|CD36|F2|GSTM2|HMGB1|LTF|SOD2|TFRC|TNNI3|TPT1|HSP90B1|YWHAE|RGN|IMMT|NPTN
GO Biological Processes	negative regulation of immune system process	-3.75582	2.44718	A2M|ANXA1|APOD|C5|CD47|CD59|COL3A1|DPP4|HLA-A|HMGB1|HSPA9|LGALS3|LTF|SFRP1|PRDX2|THBS1|EZR|YES1|BANF1|LRRC17|EMILIN1
GO Biological Processes	immunoglobulin mediated immune response	-3.75202	3.51666	B2M|C1R|C1S|C3|C4A|C5|C7|C8B|C9|CD81|HSPD1|IGLL5
GO Biological Processes	myoblast fusion	-3.73416	9.17152	CD9|CD81|ITGB1|MYH9|MYOF
GO Biological Processes	positive regulation of smooth muscle cell migration	-3.72833	7.07518	IGFBP5|ITGA2|PDGFRB|S100A11|NRP1|PDGFD
GO Biological Processes	female pregnancy	-3.7281	3.49597	BSG|ACSL4|IGFBP2|IGFBP5|ITGA2|ITGA3|ITGA5|MMP2|PZP|SLC2A1|PRDX3|SLC38A2
GO Biological Processes	regulation of smooth muscle cell proliferation	-3.7281	3.49597	APOD|APOE|GNAI2|IGFBP5|ITGA2|MMP2|PDGFRB|PHB1|SOD2|THBS1|TPM1|PDGFD
GO Biological Processes	positive regulation of exosomal secretion	-3.72544	13.207	SDCBP|TSG101|RAB7A|PDCD6IP
GO Biological Processes	positive regulation of telomerase RNA localization to Cajal body	-3.72544	13.207	TCP1|CCT3|CCT4|CCT2
GO Biological Processes	regulation of Wnt signaling pathway	-3.72384	2.65319	APOE|CAV1|CDH2|COL1A1|CTNND1|EGFR|GNAQ|IGFBP2|IGFBP4|ITGA3|JUP|PTK7|SFRP1|VCP|PLPP3|RACK1|VPS35|UBAC2
GO Biological Processes	regulation of fibroblast proliferation	-3.70891	5.01531	EGFR|FN1|NDUFS4|PDGFRB|S100A6|SFRP1|SOD2|PDGFD
GO Biological Processes	cholesterol transport	-3.69451	5.77806	APOA4|APOB|APOE|CAV1|CD36|CES1|AKR1C1
GO Biological Processes	negative regulation of actin filament polymerization	-3.69451	5.77806	CAPZA1|CAPZB|PFN1|RDX|SPTAN1|TMSB4X|MYADM
GO Biological Processes	regulation of reactive oxygen species metabolic process	-3.68419	3.70604	CBR1|CD36|AKR1C1|F2|G6PD|GNAI2|PDGFRB|RAC1|SOD2|PRDX2|THBS1
GO Biological Processes	bone development	-3.67758	3.25172	ANXA2|ANXA6|SERPINH1|COL1A1|COL3A1|COMP|ENG|GNAS|LTF|MMP14|PPIB|LRRC17|RAB23
GO Biological Processes	regulation of chemotaxis	-3.67234	3.08163	C5|CALR|CASR|DPP4|F3|HMGB1|HSPB1|ITGA2|PDGFRB|RAC1|THBS1|TMSB4X|NRP1|PDGFD
GO Biological Processes	response to amine	-3.67048	6.91064	ASS1|CALM3|CPS1|NQO1|ITGA2|ADAMTS13
GO Biological Processes	protein localization to lysosome	-3.67048	6.91064	SCARB2|CD81|HSPA8|RAB7A|SH3BP4|RTN4
GO Biological Processes	anatomical structure homeostasis	-3.66914	2.82	ACTG1|ALDH1A1|ALDOA|B2M|COL3A1|COMP|HSPB1|ITGB1|KRAS|LAMC1|LTF|PRDX1|PLG|SLC2A1|VCL|RAB7A
GO Biological Processes	B cell mediated immunity	-3.65751	3.43535	B2M|C1R|C1S|C3|C4A|C5|C7|C8B|C9|CD81|HSPD1|IGLL5
GO Biological Processes	viral release from host cell	-3.65596	8.84397	PC|PPIA|TSG101|RAB7A|CHMP4A
GO Biological Processes	exit from host	-3.65596	8.84397	PC|PPIA|TSG101|RAB7A|CHMP4A
GO Biological Processes	exit from host cell	-3.65596	8.84397	PC|PPIA|TSG101|RAB7A|CHMP4A
GO Biological Processes	negative regulation of epidermal growth factor receptor signaling pathway	-3.65596	8.84397	EGFR|ITGA1|TSG101|RAB7A|MVP
GO Biological Processes	regulation of translation	-3.65438	2.34823	ACO1|CALR|EEF2|HNRNPU|HSPB1|IGFBP5|ITGA2|NCL|PKM|RPL5|RPL22|RPLP1|RPS3|RPS4X|RPS9|SHMT2|THBS1|VIM|BZW1|RACK1|PLXNB2|MTPN
GO Biological Processes	regulation of protein import	-3.64911	5.68334	APOD|CD36|FLNA|HSPA8|HSP90AB1|JUP|RAB23
GO Biological Processes	positive regulation of apoptotic process	-3.64767	2.24694	ANXA1|CAV1|CTNNA1|CTSD|NQO1|FAP|PDIA3|HMGB1|HSPD1|IGF2R|ITGA1|ITGA4|ITGB1|LGALS1|MMP2|PDGFRB|RPS3|RPS7|SFRP1|SOD2|THBS1|AIFM1|RACK1|CD248
GO Biological Processes	negative regulation of intrinsic apoptotic signaling pathway	-3.64294	4.36996	CD44|ENO1|HSPB1|NDUFS3|NONO|PPIA|SOD2|TPT1|VNN1
GO Biological Processes	positive regulation of endopeptidase activity	-3.63435	3.4156	CTSD|F3|HMGB1|HSPD1|HSPE1|RPS3|VCP|AIFM1|PDCD6|RACK1|NCSTN|CYCS
GO Biological Processes	transmembrane receptor protein tyrosine kinase signaling pathway	-3.62975	2.45788	COL1A1|COL4A2|CSPG4|EGFR|EFEMP1|HSPB1|IGF2R|MMP2|MYO1C|PDGFRB|RAC1|YES1|IQGAP1|NRP1|CPNE3|MVP|PDCD6|RAB14|SVEP1|PDGFD
GO Biological Processes	epithelial cell development	-3.61375	3.20319	ACTA2|CDH2|HSD17B4|ICAM1|MSN|RAP1A|RAP1B|RDX|EZR|VIM|IQGAP1|COL18A1|MYADM
GO Biological Processes	unsaturated fatty acid metabolic process	-3.61094	4.32753	ACAA1|CBR1|CYP2C8|CYP2D7|AKR1C1|EPHX1|GSTM2|SCP2|DECR2
GO Biological Processes	positive regulation of growth	-3.60888	2.90193	EGFR|F2|FN1|H1-5|MMP14|PPIB|SDCBP|SFRP1|EZR|RAB11A|NRP1|BASP1|RFTN1|MTPN|AGRN
GO Biological Processes	regulation of blood vessel endothelial cell migration	-3.60776	3.63192	ANXA1|APOE|ATP2B4|ATP5F1A|ATP5F1B|HMGB1|HSPB1|JUP|THBS1|TMSB4X|NRP1
GO Biological Processes	arginine metabolic process	-3.60747	12.3816	ART4|ASL|ASS1|OTC
GO Biological Processes	glutamine family amino acid biosynthetic process	-3.60747	12.3816	ASL|ASS1|GLUD1|OTC
GO Biological Processes	cardiac chamber morphogenesis	-3.60584	3.93065	COL11A1|ENG|MYH6|MYH7|MYL2|MYL3|TNNI3|TNNT2|TPM1|NRP1
GO Biological Processes	enzyme linked receptor protein signaling pathway	-3.58042	2.14257	AFP|COL1A1|COL1A2|COL3A1|COL4A2|COMP|CSPG4|EGFR|ENG|EFEMP1|HSPB1|IGF2R|MMP2|MYO1C|PDGFRB|RAC1|VIM|YES1|IQGAP1|NRP1|CPNE3|MVP|PDCD6|RAB14|SVEP1|PDGFD
GO Biological Processes	citrulline metabolic process	-3.56887	21.2255	ASS1|CPS1|OTC
GO Biological Processes	water-soluble vitamin biosynthetic process	-3.56887	21.2255	RGN|AKR1A1|PSAT1
GO Biological Processes	response to fatty acid	-3.56101	5.50291	ASS1|CAT|CD36|CPS1|AKR1C1|ACSL1|HMGCS2
GO Biological Processes	inorganic ion transmembrane transport	-3.55566	2.09923	SLC25A4|SLC25A5|ANXA2|ANXA6|ATP1A1|ATP1B1|ATP1B3|ATP2B4|ATP5F1A|ATP5F1B|ATP5F1C|ATP5PB|ATP5PO|CACNA2D1|CASR|COX5B|COX6B1|CYB5A|CYC1|SLC25A3|SLC3A2|UQCRC1|SLC25A11|CACHD1|SLC25A18|ATP5F1EP2|UQCRFS1P1
GO Biological Processes	positive regulation of DNA metabolic process	-3.55523	3.00159	EGFR|HMGB1|HNRNPA2B1|HSP90AA1|HSP90AB1|PDGFRB|RPS3|TCP1|TFRC|CCT3|UBE2N|ACTR2|CCT4|CCT2
GO Biological Processes	positive regulation of protein secretion	-3.55045	3.86924	ARF6|CASR|ACSL4|GLUD1|PPIA|EZR|TMED10|MPC2|VPS35|C1QTNF3
GO Biological Processes	kidney development	-3.54942	2.75146	ACAT1|ACTA2|AP2B1|ASS1|CAT|HMGCS2|ITGA3|NID1|PDGFRB|SERPINF1|PTK7|SFRP1|IQGAP1|NRP1|RGN|BASP1
GO Biological Processes	inorganic cation transmembrane transport	-3.54225	2.1684	SLC25A4|SLC25A5|ANXA2|ANXA6|ATP1A1|ATP1B1|ATP1B3|ATP2B4|ATP5F1A|ATP5F1B|ATP5F1C|ATP5PB|ATP5PO|CACNA2D1|COX5B|COX6B1|CYB5A|CYC1|SLC25A3|SLC3A2|UQCRC1|CACHD1|SLC25A18|ATP5F1EP2|UQCRFS1P1
GO Biological Processes	positive regulation of lipid metabolic process	-3.53336	3.56071	AADAC|ANXA1|APOA4|APOE|CD81|CES1|F2|PDGFRB|POR|RGN|ANGPTL3
GO Biological Processes	response to fibroblast growth factor	-3.52411	4.71678	CASR|CD44|COL1A1|CPS1|GCLC|SFRP1|IQGAP1|RAB14
GO Biological Processes	regulation of canonical Wnt signaling pathway	-3.51916	2.84634	APOE|CAV1|CDH2|COL1A1|CTNND1|EGFR|GNAQ|IGFBP2|IGFBP4|JUP|PTK7|SFRP1|VCP|VPS35|UBAC2
GO Biological Processes	glutathione metabolic process	-3.51823	5.41693	CLIC1|G6PD|GCLC|GSTM2|GSTM5|SOD2|GSTA5
GO Biological Processes	complement activation, classical pathway	-3.51732	4.20506	C1R|C1S|C3|C4A|C5|C7|C8B|C9|IGLL5
GO Biological Processes	multivesicular body assembly	-3.50905	8.25437	TSG101|RAB11A|PDCD6IP|CHMP4A|VPS28
GO Biological Processes	vacuolar transport	-3.509	3.53759	SCARB2|HSPA8|IGF2R|LAMP1|TSG101|VCP|RAB7A|CHMP4A|EHD3|VPS28|VPS35
GO Biological Processes	regulation of RNA splicing	-3.509	3.53759	HNRNPA2B1|HNRNPK|HNRNPU|HSPA8|NCL|RPS26|SRSF3|TRA2B|PRDX6|SLC38A2|AHNAK
GO Biological Processes	sperm-egg recognition	-3.50618	6.45994	ALDOA|CD9|TCP1|CCT3|CCT4|CCT2
GO Biological Processes	tissue homeostasis	-3.4983	2.96311	ACTG1|ALDH1A1|B2M|COL3A1|COMP|HSPB1|ITGB1|KRAS|LAMC1|LTF|PRDX1|SLC2A1|VCL|RAB7A
GO Biological Processes	amino-acid betaine metabolic process	-3.49794	11.6532	BHMT|POR|DMGDH|CHDH
GO Biological Processes	response to hydroperoxide	-3.49794	11.6532	APOA4|CD36|GPX3|MGST1
GO Biological Processes	negative regulation of focal adhesion assembly	-3.49794	11.6532	APOD|MMP14|THBS1|CORO1C
GO Biological Processes	negative regulation of cell-substrate junction organization	-3.49794	11.6532	APOD|MMP14|THBS1|CORO1C
GO Biological Processes	regulation of exosomal secretion	-3.49794	11.6532	SDCBP|TSG101|RAB7A|PDCD6IP
GO Biological Processes	regulation of response to biotic stimulus	-3.49413	2.53981	A2M|APOE|CD36|HLA-A|HMGB1|HSP90AA1|HSP90AB1|HSPD1|LAMP1|LTF|NONO|PCBP2|PVR|NECTIN2|PRDX2|BANF1|EMILIN1|CGAS
GO Biological Processes	regulation of neuron apoptotic process	-3.49003	3.11034	APOE|NQO1|G6PD|GBE1|GCLC|HSP90AB1|ITGA1|KRAS|NONO|SOD2|NRP1|AIFM1|DNAJC5
GO Biological Processes	embryonic morphogenesis	-3.48611	2.14958	COL4A2|COL6A1|COL11A1|COL12A1|ENG|EFEMP1|FN1|ITGA2|ITGA3|ITGA4|ITGA5|ITGB1|ITGB3|LAMB1|MMP2|MMP14|PFN1|PTK7|RALA|RPS7|SFRP1|UGDH|RACK1|PLXNB2|NAT8B
GO Biological Processes	response to monosaccharide	-3.48486	3.51476	CASR|CAT|GCLC|HMGCS2|ICAM1|ITGA2|SERPINF1|TRA2B|SOD2|THBS1|RACK1
GO Biological Processes	positive regulation of programmed cell death	-3.48284	2.189	ANXA1|CAV1|CTNNA1|CTSD|NQO1|FAP|PDIA3|HMGB1|HSPD1|IGF2R|ITGA1|ITGA4|ITGB1|LGALS1|MMP2|PDGFRB|RPS3|RPS7|SFRP1|SOD2|THBS1|AIFM1|RACK1|CD248
GO Biological Processes	regulation of protein processing	-3.47628	5.33359	ANXA2|ENO1|MMP14|MYH9|S100A10|THBS1|CLEC3B
GO Biological Processes	protein localization to vacuole	-3.47628	5.33359	SCARB2|CD81|HSPA8|RAB7A|SH3BP4|VPS28|RTN4
GO Biological Processes	regulation of calcium ion transmembrane transport	-3.46092	3.49223	ATP1B1|CACNA2D1|CALM3|F2|G6PD|GSTM2|VDAC1|YWHAE|RGN|EHD3|AHNAK
GO Biological Processes	receptor clustering	-3.45427	6.3225	APOE|CDH2|FLNA|ITGA4|RELN|AGRN
GO Biological Processes	glutamate metabolic process	-3.43988	7.9881	GCLC|GLUD1|GOT2|HAL|ALDH4A1
GO Biological Processes	response to prostaglandin	-3.43988	7.9881	A2M|APOB|GNB1|HMGCS2|SFRP1
GO Biological Processes	multivesicular body organization	-3.43988	7.9881	TSG101|RAB11A|PDCD6IP|CHMP4A|VPS28
GO Biological Processes	positive regulation of cell-substrate junction organization	-3.43988	7.9881	ARF6|RAC1|S100A10|SFRP1|NRP1
GO Biological Processes	regulation of ruffle assembly	-3.43988	7.9881	CAV1|ICAM1|PFN1|RDX|CORO1C
GO Biological Processes	cellular response to acetylcholine	-3.43988	7.9881	ATP2B4|GNAI2|GNAQ|GNB1|AGRN
GO Biological Processes	cartilage development	-3.4372	3.46999	ANXA6|BMP1|SERPINH1|CD44|COL1A1|COL3A1|COL11A1|COMP|ECM1|TGFBI|TIMP1
GO Biological Processes	ameboidal-type cell migration	-3.43388	3.24762	ANXA6|CDH2|DPP4|FAP|FN1|ITGA4|ITGB1|LOXL2|MYH9|IQGAP1|NRP1|CORO1C
GO Biological Processes	nucleobase-containing compound biosynthetic process	-3.43105	2.00036	ACAT1|ACLY|AK2|ALDOA|ATIC|ATP5F1A|ATP5F1B|ATP5F1C|ATP5PB|ATP5PO|COL4A2|ACSL1|ACSL4|HSP90AA1|HSP90AB1|NME2|PNP|NT5E|PDHB|PHB1|SLC25A1|UGDH|VCP|H4C1|SLC25A13|MPC2|CMPK1|GNPNAT1|ATP5F1EP2
GO Biological Processes	mitochondrion organization	-3.42561	2.36968	SLC25A4|SLC25A5|CALM3|CNP|GCLC|HSPA9|HSP90AA1|HSPD1|NDUFA6|NDUFS3|NDUFS4|PHB1|NECTIN2|SOD2|AIFM1|PRDX3|IMMT|PHB2|VPS35|NDUFA11
GO Biological Processes	regulation of Rho protein signal transduction	-3.41977	4.55414	APOE|ARHGDIA|COL3A1|ITGA3|ITGB1|PDGFRB|RAC1|NRP1
GO Biological Processes	sterol metabolic process	-3.41685	3.72378	ACLY|APOA4|APOB|APOE|CAT|CES1|G6PD|HDLBP|HMGCS2|ANGPTL3
GO Biological Processes	reproductive structure development	-3.41242	2.36402	A2M|AFP|ANXA1|BSG|C3|CTNNA1|EGFR|HSD17B4|HSPA5|HSP90AB1|TNC|MMP2|MMP14|PDGFRB|PLG|SFRP1|TTPA|BASP1|PRDX4|PRDX3
GO Biological Processes	negative regulation of dephosphorylation	-3.40367	6.19078	GNAI2|LGALS3|YWHAB|YWHAE|IQGAP1|RGN
GO Biological Processes	positive regulation of fibroblast proliferation	-3.40367	6.19078	EGFR|FN1|NDUFS4|PDGFRB|S100A6|PDGFD
GO Biological Processes	establishment of protein localization to plasma membrane	-3.40367	6.19078	KRT18|RAB7A|RAB11A|VAMP5|GOLGA7|VPS35
GO Biological Processes	cellular metal ion homeostasis	-3.40315	2.16114	ACO1|ANXA6|APOE|ATP1A1|ATP1B1|ATP1B3|ATP2B4|CACNA2D1|CALM3|CALR|CASR|CAV1|CD36|F2|GSTM2|HMGB1|TFRC|TNNI3|TPT1|HSP90B1|YWHAE|RGN|IMMT|NPTN
GO Biological Processes	positive regulation of cell development	-3.40179	2.66808	CALR|FLNA|FN1|P4HB|SERPINF1|RELN|RAC1|S100A10|RAB11A|NRP1|ACTR2|ARPC2|PLXNB2|NPTN|NIBAN2|MYADM
GO Biological Processes	renal system development	-3.40179	2.66808	ACAT1|ACTA2|AP2B1|ASS1|CAT|HMGCS2|ITGA3|NID1|PDGFRB|SERPINF1|PTK7|SFRP1|IQGAP1|NRP1|RGN|BASP1
GO Biological Processes	regulation of NIK/NF-kappaB signaling	-3.3977	4.05215	CALR|EGFR|PRDX1|PHB1|RPS3|TMSB4X|CPNE1|PHB2|C1QTNF3
GO Biological Processes	Arp2/3 complex-mediated actin nucleation	-3.39576	11.0058	ARPC4|ARPC3|ACTR2|ARPC2
GO Biological Processes	regulation of telomerase RNA localization to Cajal body	-3.39576	11.0058	TCP1|CCT3|CCT4|CCT2
GO Biological Processes	regulation of phospholipase activity	-3.39472	5.17438	ANXA1|EGFR|GNAQ|PDGFRB|PHB1|PHB2|ANGPTL3
GO Biological Processes	modulation by host of symbiont process	-3.39472	5.17438	APOE|HSPA8|IGF2R|LTF|PC|PHB1|PPIB
GO Biological Processes	protein homooligomerization	-3.39119	3.21251	ALDOA|B2M|C9|COMP|CTH|MAT1A|SHMT2|SOD2|PDCD6IP|ATL3|GNMT|EHD3
GO Biological Processes	cellular response to peptide	-3.3858	2.65913	ACTN2|ASS1|CACNA2D1|CASR|CAV1|CD36|CPS1|FBP1|GCLC|HMGCS2|ICAM1|ITGA4|PKM|POR|VIM|YWHAG
GO Biological Processes	cellular cation homeostasis	-3.37581	2.07691	ACO1|ANXA6|APOE|ATP1A1|ATP1B1|ATP1B3|ATP2B4|ATP5F1B|CACNA2D1|CALM3|CALR|CASR|CAV1|CD36|F2|GSTM2|HMGB1|TFRC|TNNI3|TPT1|HSP90B1|YWHAE|RAB7A|RGN|IMMT|NPTN
GO Biological Processes	regulation of vascular endothelial growth factor receptor signaling pathway	-3.37331	7.73847	ITGA5|ITGB3|PDCD6|EMILIN1|NIBAN2
GO Biological Processes	negative regulation of ERBB signaling pathway	-3.37331	7.73847	EGFR|ITGA1|TSG101|RAB7A|MVP
GO Biological Processes	response to acetylcholine	-3.37331	7.73847	ATP2B4|GNAI2|GNAQ|GNB1|AGRN
GO Biological Processes	cellular calcium ion homeostasis	-3.37317	2.34721	ANXA6|APOE|ATP1B1|ATP2B4|CACNA2D1|CALM3|CALR|CASR|CAV1|CD36|F2|GSTM2|HMGB1|TNNI3|TPT1|HSP90B1|YWHAE|RGN|IMMT|NPTN
GO Biological Processes	reproductive system development	-3.37317	2.34721	A2M|AFP|ANXA1|BSG|C3|CTNNA1|EGFR|HSD17B4|HSPA5|HSP90AB1|TNC|MMP2|MMP14|PDGFRB|PLG|SFRP1|TTPA|BASP1|PRDX4|PRDX3
GO Biological Processes	succinyl-CoA metabolic process	-3.37132	18.5723	DLST|SUCLG2|SUCLA2
GO Biological Processes	negative regulation of calcium ion-dependent exocytosis	-3.37132	18.5723	GNAI2|RAP1B|STXBP3
GO Biological Processes	plasma membrane to endosome transport	-3.37132	18.5723	RAB5C|RAB11A|RAB35
GO Biological Processes	bone trabecula formation	-3.37132	18.5723	COL1A1|MMP2|SFRP1
GO Biological Processes	trans-synaptic signaling by trans-synaptic complex	-3.37132	18.5723	IL1RAP|FARP1|NPTN
GO Biological Processes	positive regulation of receptor binding	-3.37132	18.5723	ANXA2|B2M|NRP1
GO Biological Processes	regulation of protein localization to early endosome	-3.37132	18.5723	MSN|RDX|EZR
GO Biological Processes	positive regulation of protein localization to early endosome	-3.37132	18.5723	MSN|RDX|EZR
GO Biological Processes	positive regulation of early endosome to late endosome transport	-3.37132	18.5723	MSN|RDX|EZR
GO Biological Processes	protein complex oligomerization	-3.36951	2.87704	ALDOA|B2M|C9|COL1A2|COMP|CTH|MAT1A|SHMT2|SOD2|UGDH|PDCD6IP|ATL3|GNMT|EHD3
GO Biological Processes	export from cell	-3.36019	2.34167	ANXA1|ATP1A1|ATP1B1|ATP1B3|COMP|ENG|MYH9|PLEK|RAB1A|RAB3B|RALA|S100A13|STXBP3|TSG101|RAB11A|SNAP23|TMED10|COPG1|NIBAN2|DNAJC5
GO Biological Processes	response to estrogen	-3.35506	5.09829	CAV1|CTNNA1|IGFBP2|MMP2|MMP14|PDGFRB|SFRP1
GO Biological Processes	regulation of protein maturation	-3.35506	5.09829	ANXA2|ENO1|MMP14|MYH9|S100A10|THBS1|CLEC3B
GO Biological Processes	positive regulation of secretion	-3.35408	2.6414	ARF6|CASR|ACSL4|GLUD1|GNAI2|LAMP1|PPIA|SDCBP|TSG101|EZR|RAB7A|PDCD6IP|TMED10|MPC2|VPS35|C1QTNF3
GO Biological Processes	negative regulation of response to wounding	-3.35272	4.4518	APOE|CD9|F2|F11|PLG|PROS1|TFPI|CD109
GO Biological Processes	maintenance of location	-3.34433	3.38378	APOE|CALR|CAV1|CD36|FLNA|HNRNPU|HSPA5|TMSB4X|HSP90B1|YWHAB|ANGPTL3
GO Biological Processes	positive regulation of lipid localization	-3.34	3.97979	ANXA2|APOB|APOE|C3|CAV1|CD36|CES1|ACSL1|SCP2
GO Biological Processes	positive regulation of protein kinase activity	-3.33818	2.3944	ATP2B4|CALM3|EGFR|ACSL1|HSP90AA1|HSP90AB1|ITGB3|LTF|PDGFRB|PHB1|PPIA|RELN|RAP1A|RPLP1|RPS3|THBS1|IQGAP1|PHB2|PDGFD
GO Biological Processes	negative regulation of epithelial cell proliferation	-3.3216	3.36289	APOE|ATP5F1A|B2M|CAV1|SERPINF1|SFRP1|SPARC|THBS1|RGN|PHB2|CD109
GO Biological Processes	negative regulation of amyloid precursor protein catabolic process	-3.30917	7.50397	APOE|FLOT2|RTN3|TMED10|RTN4
GO Biological Processes	zymogen activation	-3.30621	5.94315	C1R|F11|HGFAC|MMP14|PGK1|CYCS
GO Biological Processes	G protein-coupled acetylcholine receptor signaling pathway	-3.30006	10.4266	GNAI2|GNAQ|GNB1|AGRN
GO Biological Processes	positive regulation of protein depolymerization	-3.30006	10.4266	ACTN2|PLEK|WDR1|DSTN
GO Biological Processes	positive regulation of secretion by cell	-3.29737	2.71129	ARF6|CASR|ACSL4|GLUD1|LAMP1|PPIA|SDCBP|TSG101|EZR|RAB7A|PDCD6IP|TMED10|MPC2|VPS35|C1QTNF3
GO Biological Processes	regulation of calcium ion transmembrane transporter activity	-3.28757	4.35395	ATP1B1|CACNA2D1|CALM3|GSTM2|YWHAE|RGN|EHD3|AHNAK
GO Biological Processes	cellular response to mechanical stimulus	-3.27789	4.95262	COL1A1|ENG|GCLC|ITGA2|SLC2A1|SLC38A2|MTPN
GO Biological Processes	regulation of hormone levels	-3.26138	2.19673	ADH1C|AFP|ALDH1A1|ANXA1|ATP1A1|CASR|CYP2C8|AKR1C1|DPP4|ACSL4|GLUD1|HSD17B4|POR|RAB1A|SFRP1|STXBP3|RDH16|HSD17B6|SNAP23|MPC2|NIBAN2|C1QTNF3
GO Biological Processes	positive regulation of stress fiber assembly	-3.25924	5.82662	CD47|RAC1|S100A10|SFRP1|TPM1|NRP1
GO Biological Processes	regulation of stress fiber assembly	-3.25568	4.30663	ACTG1|CD47|PFN1|RAC1|S100A10|SFRP1|TPM1|NRP1
GO Biological Processes	negative regulation of protein dephosphorylation	-3.2473	7.28327	GNAI2|LGALS3|YWHAB|YWHAE|RGN
GO Biological Processes	platelet-derived growth factor receptor signaling pathway	-3.2473	7.28327	CSPG4|PDGFRB|IQGAP1|NRP1|PDGFD
GO Biological Processes	chaperone cofactor-dependent protein refolding	-3.2473	7.28327	HSPA5|HSPA8|HSPA9|HSPE1|HSPA13
GO Biological Processes	positive regulation of telomerase activity	-3.2473	7.28327	HSP90AA1|HSP90AB1|TCP1|CCT4|CCT2
GO Biological Processes	regulation of presynapse organization	-3.2473	7.28327	ARF6|IL1RAP|GPC6|FARP1|VPS35
GO Biological Processes	regulation of presynapse assembly	-3.2473	7.28327	ARF6|IL1RAP|GPC6|FARP1|VPS35
GO Biological Processes	regulation of mitochondrial membrane potential	-3.24032	4.88287	CLIC1|DCN|GCLC|SOD2|VCP|RACK1|PRDX3
GO Biological Processes	positive regulation of cation channel activity	-3.24032	4.88287	ACTN2|CACNA2D1|CALM3|GSTM2|RELN|TMSB4X|EHD3
GO Biological Processes	cellular ion homeostasis	-3.22204	2.02785	ACO1|ANXA6|APOE|ATP1A1|ATP1B1|ATP1B3|ATP2B4|ATP5F1B|CACNA2D1|CALM3|CALR|CASR|CAV1|CD36|F2|GSTM2|HMGB1|TFRC|TNNI3|TPT1|HSP90B1|YWHAE|RAB7A|RGN|IMMT|NPTN
GO Biological Processes	regulation of tube diameter	-3.21652	3.5125	ACTA2|APOE|CASR|CAV1|COMP|CPS1|GCLC|ITGA1|MMP2|SOD2
GO Biological Processes	positive regulation of translation	-3.21652	3.5125	EEF2|HNRNPU|ITGA2|PKM|RPL5|RPS4X|RPS9|THBS1|VIM|PLXNB2
GO Biological Processes	positive regulation of lymphocyte proliferation	-3.21652	3.5125	ANXA1|CD81|HLA-A|HMGB1|IGFBP2|PNP|RPS3|TFRC|ICOSLG|CD276
GO Biological Processes	blood vessel diameter maintenance	-3.21652	3.5125	ACTA2|APOE|CASR|CAV1|COMP|CPS1|GCLC|ITGA1|MMP2|SOD2
GO Biological Processes	regulation of immune response to tumor cell	-3.2101	9.90525	HMGB1|HSPD1|PVR|NECTIN2
GO Biological Processes	cytolysis	-3.2101	9.90525	C5|C7|C8B|C9
GO Biological Processes	calcium ion homeostasis	-3.20825	2.27707	ANXA6|APOE|ATP1B1|ATP2B4|CACNA2D1|CALM3|CALR|CASR|CAV1|CD36|F2|GSTM2|HMGB1|TNNI3|TPT1|HSP90B1|YWHAE|RGN|IMMT|NPTN
GO Biological Processes	chondrocyte differentiation	-3.20342	4.81505	ANXA6|SERPINH1|COL3A1|COL11A1|COMP|ECM1|TGFBI
GO Biological Processes	purine nucleobase transport	-3.20179	16.5087	SLC25A4|SLC25A5|VDAC3
GO Biological Processes	collagen biosynthetic process	-3.20179	16.5087	SERPINH1|COL1A1|COL5A1
GO Biological Processes	positive regulation of lymphocyte mediated immunity	-3.20148	3.80971	B2M|C3|CD81|HLA-A|HSPD1|LAMP1|PVR|NECTIN2|TFRC
GO Biological Processes	regulation of protein serine/threonine kinase activity	-3.19726	2.39643	APOE|ATP2B4|CALM3|CAV1|EGFR|ACSL1|HSP90AB1|LTF|MST1|PDGFRB|RPS3|SFRP1|THBS1|TSG101|IQGAP1|MACROH2A1|AIDA|PDGFD
GO Biological Processes	response to heat	-3.19321	4.215	GCLC|HSP90AA1|HSP90AB1|THBS1|VCP|YWHAE|PDCD6|HSP90AB4P
GO Biological Processes	regulation of tube size	-3.19256	3.48776	ACTA2|APOE|CASR|CAV1|COMP|CPS1|GCLC|ITGA1|MMP2|SOD2
GO Biological Processes	mesenchymal cell differentiation	-3.18922	3.24279	ANXA6|CDH2|ENG|FLNA|FN1|LOXL2|SFRP1|NRP1|PDCD6|CORO1C|RTN4
GO Biological Processes	very long-chain fatty acid metabolic process	-3.18756	7.07518	ACAA1|ACSL1|HSD17B4|ABCD3|ACOT1
GO Biological Processes	regulation of fibroblast migration	-3.18756	7.07518	ACTA2|ITGB1|RAC1|THBS1|CORO1C
GO Biological Processes	regulation of proteolysis involved in cellular protein catabolic process	-3.18379	2.88718	APOE|CAV1|GCLC|HSP90AB1|PSMC1|PSMC6|RPL5|RPL11|RPS7|SDCBP|VCP|RGN|RACK1
GO Biological Processes	establishment of organelle localization	-3.1805	2.46183	ITGA4|ITGB1|MYH9|MYO1C|NECTIN2|RAB1A|S100A13|EZR|YWHAZ|RAB7A|RAB11A|SNAP23|PDCD6|ACTR2|TMED10|COPG1|CHMP4A
GO Biological Processes	cation transmembrane transport	-3.17224	2.012	SLC25A4|SLC25A5|ANXA2|ANXA6|ATP1A1|ATP1B1|ATP1B3|ATP2B4|ATP5F1A|ATP5F1B|ATP5F1C|ATP5PB|ATP5PO|CACNA2D1|SLC25A20|COX5B|COX6B1|CYB5A|CYC1|SLC25A3|SLC3A2|UQCRC1|CACHD1|SLC25A18|ATP5F1EP2|UQCRFS1P1
GO Biological Processes	positive regulation of mononuclear cell proliferation	-3.16883	3.46337	ANXA1|CD81|HLA-A|HMGB1|IGFBP2|PNP|RPS3|TFRC|ICOSLG|CD276
GO Biological Processes	establishment or maintenance of cell polarity	-3.16752	3.03222	ARF6|CTNNA1|HSP90AA1|HSP90AB1|ITGB1|MSN|MYH9|PTK7|RAC1|WDR1|PDCD6IP|ACTR2
GO Biological Processes	positive regulation of DNA biosynthetic process	-3.16715	4.74909	HSP90AA1|HSP90AB1|PDGFRB|TCP1|CCT3|CCT4|CCT2
GO Biological Processes	positive regulation of smooth muscle cell proliferation	-3.16262	4.17063	GNAI2|IGFBP5|ITGA2|MMP2|PDGFRB|PHB1|THBS1|PDGFD
GO Biological Processes	proteasomal protein catabolic process	-3.1524	2.44752	CALR|HSPA5|PCBP2|PSMA3|PSMA4|PSMA5|PSMA6|PSMA7|PSMB1|PSMB3|PSMC1|PSMC6|PSMD7|HSP90B1|VCP|PSMD6|DDI2
GO Biological Processes	positive regulation of kinase activity	-3.14471	2.19884	ATP2B4|CALM3|CD81|EGFR|F2|ACSL1|HSP90AA1|HSP90AB1|ITGB3|LTF|PDGFRB|PHB1|PPIA|RELN|RAP1A|RPLP1|RPS3|THBS1|IQGAP1|PHB2|PDGFD
GO Biological Processes	hematopoietic or lymphoid organ development	-3.1427	2.00262	ACTN1|SLC25A5|ANXA1|ANXA2|B2M|CD81|EEF2|G6PD|HMGB1|HSPA9|ITGA4|ITGB1|LGALS1|MYH9|PLEK|RPL22|SFRP1|SOD2|PRDX2|TFRC|WDR1|LRRC17|PRDX3|DOCK10|CD248|CD109
GO Biological Processes	post-Golgi vesicle-mediated transport	-3.13244	4.12719	KRT18|LAMP1|RP2|SNAP23|VAMP5|EHD3|GOLGA7|RAB14
GO Biological Processes	negative regulation of receptor-mediated endocytosis	-3.12982	6.87864	ANXA2|ARF6|ITGB3|RAC1|SDCBP
GO Biological Processes	positive regulation of lamellipodium organization	-3.12982	6.87864	RAC1|ACTR2|ARPC2|NCKAP1|CORO1C
GO Biological Processes	multi-multicellular organism process	-3.12877	3.00159	BSG|ACSL4|IGFBP2|IGFBP5|ITGA2|ITGA3|ITGA5|MMP2|PZP|SLC2A1|PRDX3|SLC38A2
GO Biological Processes	regulation of complement activation	-3.12528	9.43357	A2M|C3|CD59|PHB1
GO Biological Processes	response to glucagon	-3.12528	9.43357	ASS1|CPS1|CYC1|HMGCS2
GO Biological Processes	viral budding via host ESCRT complex	-3.12528	9.43357	TSG101|PDCD6IP|CHMP4A|VPS28
GO Biological Processes	cytosolic transport	-3.12204	3.4156	CES1|CLTC|FLNA|LAMP1|RAB7A|ACTR2|EHD3|RAB14|VPS35|RAB6D
GO Biological Processes	anion transmembrane transport	-3.11218	2.8363	SLC25A4|SLC25A5|CASR|SLC25A3|SLC3A2|SLC25A1|VDAC1|VDAC3|SLC25A11|SLC25A13|MPC2|MPC1|SLC25A18
GO Biological Processes	negative regulation of protein localization	-3.10961	2.98651	ACTN2|APOD|APOE|ARF6|CD36|CLTC|CTNNA1|SFRP1|MACROH2A1|RAB23|VPS35|UBAC2
GO Biological Processes	terpenoid metabolic process	-3.10266	4.08464	ADH1C|ADH5|ALDH1A1|ALDH3A2|CYP2C8|AKR1C1|HMGCS2|RDH16
GO Biological Processes	bone morphogenesis	-3.10266	4.08464	ANXA6|SERPINH1|COL1A1|COL3A1|COMP|LTF|MMP14|RAB23
GO Biological Processes	ribonucleoprotein complex biogenesis	-3.0988	2.23091	HSP90AA1|HSP90AB1|RPSA|RPL10A|RPL3|RPL5|RPL6|RPL7|RPL7A|RPL11|RPL23A|RPL24|RPL27|RPL35A|RPLP0|RPS7|RPS24|RPS25|RPL14|RPL35
GO Biological Processes	negative regulation of protein polymerization	-3.09646	4.62245	CAPZA1|CAPZB|PFN1|RDX|SPTAN1|TMSB4X|MYADM
GO Biological Processes	immune system development	-3.09506	1.95785	ACTN1|SLC25A5|ANXA1|ANXA2|B2M|CD81|EEF2|G6PD|HMGB1|HSPA9|HSPD1|ITGA4|ITGB1|LGALS1|MYH9|PLEK|RPL22|SFRP1|SOD2|PRDX2|TFRC|WDR1|LRRC17|PRDX3|DOCK10|CD248|CD109
GO Biological Processes	cell-cell adhesion via plasma-membrane adhesion molecules	-3.09485	2.69793	ALCAM|BSG|CDH2|CDH6|CDH11|ICAM1|IL1RAP|ITGA5|ITGB1|PVR|NECTIN2|GPC6|PLXNB2|NPTN
GO Biological Processes	lipid homeostasis	-3.08385	3.14907	APOA4|APOB|APOE|CAV1|CES1|AKR1C1|SURF4|ANGPTL3|PLSCR3|RTN4|C1QTNF3
GO Biological Processes	positive regulation of cell-matrix adhesion	-3.08202	5.40286	CD36|JUP|RAC1|S100A10|SFRP1|NRP1
GO Biological Processes	cholesterol biosynthetic process	-3.07397	6.69273	ACLY|APOA4|CES1|G6PD|HMGCS2
GO Biological Processes	positive regulation of RNA splicing	-3.07397	6.69273	HSPA8|NCL|TRA2B|PRDX6|SLC38A2
GO Biological Processes	regulation of cholesterol metabolic process	-3.07397	6.69273	ACADVL|APOB|APOE|CES1|POR
GO Biological Processes	secondary alcohol biosynthetic process	-3.07397	6.69273	ACLY|APOA4|CES1|G6PD|HMGCS2
GO Biological Processes	positive regulation of telomere maintenance via telomere lengthening	-3.07397	6.69273	HNRNPA2B1|TCP1|CCT3|CCT4|CCT2
GO Biological Processes	cholesterol homeostasis	-3.07328	4.04296	APOA4|APOB|APOE|CAV1|CES1|AKR1C1|ANGPTL3|PLSCR3
GO Biological Processes	complement activation	-3.07059	3.65357	C1R|C1S|C3|C4A|C5|C7|C8B|C9|IGLL5
GO Biological Processes	regulation of T cell proliferation	-3.06328	3.13097	ANXA1|CD81|HLA-A|HMGB1|IGFBP2|LGALS3|PNP|RPS3|TFRC|ICOSLG|CD276
GO Biological Processes	response to vitamin	-3.062	4.56163	CASR|CAT|COL1A1|ITGA2|OTC|SFRP1|SOD2
GO Biological Processes	cell projection assembly	-3.05505	2.26747	ACTN2|ARF6|CAPZB|CSPG4|DNAH8|FLNA|ITGB1|SEPTIN2|RAC1|RP2|SDCBP|VCL|EZR|NRP1|ACTR2|NCKAP1|EHD3|EHD2|RAB23
GO Biological Processes	regulation of nitric oxide mediated signal transduction	-3.05344	14.8579	ATP2B4|EGFR|THBS1
GO Biological Processes	nucleobase transport	-3.05344	14.8579	SLC25A4|SLC25A5|VDAC3
GO Biological Processes	integrin activation	-3.05344	14.8579	FN1|TLN1|FERMT3
GO Biological Processes	long-chain fatty acid import into cell	-3.05344	14.8579	CD36|ACSL1|SLC2A1
GO Biological Processes	regulation of cyclic-nucleotide phosphodiesterase activity	-3.05344	14.8579	CALM3|RGN|RACK1
GO Biological Processes	negative regulation of fibrinolysis	-3.05344	14.8579	F2|PLG|THBS1
GO Biological Processes	basement membrane assembly	-3.05344	14.8579	LAMB1|PXDN|NTN4
GO Biological Processes	regulation of membrane repolarization during action potential	-3.05344	14.8579	CACNA2D1|CAV1|FLNA
GO Biological Processes	regulation of apoptotic cell clearance	-3.05344	14.8579	C3|C4A|HMGB1
GO Biological Processes	regulation of response to tumor cell	-3.04508	9.00477	HMGB1|HSPD1|PVR|NECTIN2
GO Biological Processes	positive regulation of phosphoprotein phosphatase activity	-3.04508	9.00477	CALM3|HSP90AB1|ITGA1|PDGFRB
GO Biological Processes	negative regulation of ATP-dependent activity	-3.04508	9.00477	LTF|TNNI3|TNNT2|RGN
GO Biological Processes	chaperone-mediated protein complex assembly	-3.04508	9.00477	HSP90AA1|HSP90AB1|HSPD1|CCT2
GO Biological Processes	sterol homeostasis	-3.04429	4.00212	APOA4|APOB|APOE|CAV1|CES1|AKR1C1|ANGPTL3|PLSCR3
GO Biological Processes	carboxylic acid transport	-3.0424	2.78719	ANXA1|CASR|CD36|AKR1C1|ABCD3|SLC3A2|SLC25A1|SLC25A11|SLC25A13|MPC2|MPC1|SLC38A2|SLC25A18
GO Biological Processes	endochondral bone morphogenesis	-3.04017	5.30638	ANXA6|SERPINH1|COL1A1|COL3A1|COMP|MMP14
GO Biological Processes	negative regulation of angiogenesis	-3.03106	3.32391	ATP2B4|COL4A2|DCN|HSPG2|SERPINF1|PGK1|SPARC|THBS1|EMILIN1|NIBAN2
GO Biological Processes	sterol transport	-3.0281	4.50238	APOA4|APOB|APOE|CAV1|CD36|CES1|AKR1C1
GO Biological Processes	cellular response to unfolded protein	-3.0281	4.50238	CTH|HSPA5|HSPA8|HSPA9|HSPD1|HSPA13|VCP
GO Biological Processes	regulation of cardiac muscle contraction	-3.0281	4.50238	ATP1B1|CALM3|CAV1|GSTM2|JUP|TNNI3|EHD3
GO Biological Processes	negative regulation of cellular protein catabolic process	-3.0281	4.50238	ANXA2|HSP90AB1|RPL5|RPL11|RPS7|SDCBP|VPS35
GO Biological Processes	translational elongation	-3.0199	6.51661	EEF1A1|EEF2|RPLP1|TUFM|RACK1
GO Biological Processes	binding of sperm to zona pellucida	-3.0199	6.51661	ALDOA|TCP1|CCT3|CCT4|CCT2
GO Biological Processes	regulation of cell killing	-3.01568	3.9621	B2M|CD59|HLA-A|HSP90AB1|ICAM1|LAMP1|PVR|NECTIN2
GO Biological Processes	cellular response to transforming growth factor beta stimulus	-3.00884	3.30175	CAV1|COL1A1|COL1A2|COL3A1|COL4A2|ENG|SFRP1|CLEC3B|YES1|PDGFD
GO Biological Processes	regulation of monooxygenase activity	-2.99924	5.21329	APOE|ATP2B4|CALM3|CAV1|EGFR|POR
GO Biological Processes	regulation of protein import into nucleus	-2.99924	5.21329	APOD|CD36|FLNA|HSP90AB1|JUP|RAB23
GO Biological Processes	regulation of action potential	-2.99924	5.21329	CACNA2D1|CALM3|CAV1|CD36|FLNA|JUP
GO Biological Processes	negative regulation of cellular catabolic process	-2.99837	2.63638	ANXA2|ATP2B4|HNRNPU|HSP90AB1|QSOX1|RPL5|RPL11|RPS7|SDCBP|TIMP1|TIMP2|RGN|CHMP4A|VPS35
GO Biological Processes	regulation of protein-containing complex disassembly	-2.99545	3.56589	ACTN2|CAPZA1|CAPZB|PLEK|RDX|SPTAN1|WDR1|DSTN|MTPN
GO Biological Processes	cellular response to fibroblast growth factor stimulus	-2.99477	4.44466	CD44|COL1A1|CPS1|GCLC|SFRP1|IQGAP1|RAB14
GO Biological Processes	regulation of actomyosin structure organization	-2.98744	3.92287	ACTG1|CD47|PFN1|RAC1|S100A10|SFRP1|TPM1|NRP1
GO Biological Processes	negative regulation of blood vessel morphogenesis	-2.98682	3.27988	ATP2B4|COL4A2|DCN|HSPG2|SERPINF1|PGK1|SPARC|THBS1|EMILIN1|NIBAN2
GO Biological Processes	learning or memory	-2.98261	2.62639	APOE|B2M|EGFR|FEN1|ITGA3|ITGA5|ITGB1|KRAS|SERPINF1|RELN|ACTR2|PGRMC1|NCSTN|NPTN
GO Biological Processes	positive regulation of mRNA splicing, via spliceosome	-2.96905	8.61326	HSPA8|NCL|TRA2B|PRDX6
GO Biological Processes	amyloid-beta clearance	-2.96905	8.61326	C3|CD36|CLTC|RAB11A
GO Biological Processes	serine family amino acid metabolic process	-2.9675	6.34952	CTH|GCLC|SHMT2|PSAT1|CSAD
GO Biological Processes	positive regulation of sterol transport	-2.9675	6.34952	ANXA2|APOE|CAV1|CES1|SCP2
GO Biological Processes	positive regulation of cholesterol transport	-2.9675	6.34952	ANXA2|APOE|CAV1|CES1|SCP2
GO Biological Processes	regulation of membrane repolarization	-2.9675	6.34952	CACNA2D1|CAV1|FLNA|YWHAE|WDR1
GO Biological Processes	negative regulation of vasculature development	-2.965	3.2583	ATP2B4|COL4A2|DCN|HSPG2|SERPINF1|PGK1|SPARC|THBS1|EMILIN1|NIBAN2
GO Biological Processes	cell population proliferation	-2.96366	2.12689	COL3A1|COMP|CSPG4|FAP|GNAI2|GNB1|HSPD1|IGFBP4|IGFBP5|ITGA2|LOXL2|MMP14|MSN|PRDX1|PDGFRB|RAP1B|PRDX2|TGFBI|UBE2L3|NCSTN|PLXNB2
GO Biological Processes	regulation of cell size	-2.96292	3.04351	APOE|FN1|HSP90AB1|MSN|PLEK|RAC1|RDX|RAB11A|NRP1|RTN4|MTPN
GO Biological Processes	import into cell	-2.96292	3.04351	ATP1A1|ATP1B1|ATP1B3|ATP2B4|CACNA2D1|CD36|ACSL1|ITGA4|SLC2A1|SLC2A3|SLC3A2
GO Biological Processes	positive regulation of phosphatidylinositol 3-kinase signaling	-2.96197	4.3884	CAT|DCN|F2|FN1|PDGFRB|RELN|PDGFD
GO Biological Processes	carbohydrate catabolic process	-2.95956	3.88441	ALDOA|ENO1|LDHA|PGK1|PGM1|PKM|PYGL|TPI1
GO Biological Processes	cellular response to interferon-gamma	-2.95956	3.88441	ACTG1|ASS1|CD47|MYO1C|STXBP3|VIM|ACTR2|ADAMTS13
GO Biological Processes	vesicle budding from membrane	-2.95918	5.1234	ANXA2|RAB1A|S100A10|PDCD6|TMED10|CHMP4A
GO Biological Processes	cellular divalent inorganic cation homeostasis	-2.95859	2.1722	ANXA6|APOE|ATP1B1|ATP2B4|CACNA2D1|CALM3|CALR|CASR|CAV1|CD36|F2|GSTM2|HMGB1|TNNI3|TPT1|HSP90B1|YWHAE|RGN|IMMT|NPTN
GO Biological Processes	multicellular organismal homeostasis	-2.94969	2.34525	ACADVL|ACTG1|ALDH1A1|B2M|CD36|COL3A1|COMP|HSPB1|ITGB1|KRAS|LAMC1|LTF|PRDX1|SLC2A1|VCL|RAB7A|HRNR
GO Biological Processes	regulation of lipid transport	-2.94339	3.23701	ANXA2|APOA4|APOE|CAV1|CES1|ACSL1|ITGB3|SCP2|SURF4|THBS1
GO Biological Processes	regulation of extrinsic apoptotic signaling pathway	-2.94339	3.23701	CAV1|CTNNA1|GCLC|PDIA3|ICAM1|LGALS3|SFRP1|PRDX2|THBS1|NRP1
GO Biological Processes	regulation of cation channel activity	-2.94333	3.0266	ACTN2|CACNA2D1|CALM3|CAPN1|CAV1|GSTM2|ITGB1|RELN|TMSB4X|EHD3|AHNAK
GO Biological Processes	regulation of mRNA splicing, via spliceosome	-2.93204	3.8467	HNRNPA2B1|HNRNPK|HNRNPU|HSPA8|NCL|SRSF3|TRA2B|PRDX6
GO Biological Processes	cysteine metabolic process	-2.92169	13.5072	CTH|GCLC|CSAD
GO Biological Processes	skin morphogenesis	-2.92169	13.5072	COL1A1|COL1A2|ITGA2
GO Biological Processes	bone trabecula morphogenesis	-2.92169	13.5072	COL1A1|MMP2|SFRP1
GO Biological Processes	lipid import into cell	-2.92169	13.5072	CD36|ACSL1|SLC2A1
GO Biological Processes	positive regulation of protein localization to endosome	-2.92169	13.5072	MSN|RDX|EZR
GO Biological Processes	positive regulation of T cell mediated immunity	-2.91997	5.03657	B2M|CD81|HLA-A|HSPD1|PVR|NECTIN2
GO Biological Processes	ribonucleoside monophosphate metabolic process	-2.91997	5.03657	AK2|ATIC|DPYS|PNP|NT5E|CMPK1
GO Biological Processes	tissue regeneration	-2.91997	5.03657	ANXA1|APOD|CD9|CD81|PLG|MTPN
GO Biological Processes	positive regulation of oxidoreductase activity	-2.91997	5.03657	APOE|CALM3|GNAI2|NDUFA4|POR|RGN
GO Biological Processes	superoxide metabolic process	-2.9167	6.19078	APOA4|NQO1|PRDX1|SOD2|PRDX2
GO Biological Processes	positive regulation of phospholipase C activity	-2.9167	6.19078	EGFR|GNAQ|PDGFRB|PHB1|PHB2
GO Biological Processes	response to testosterone	-2.9167	6.19078	CALR|NQO1|HMGCS2|MSN|THBS1
GO Biological Processes	cellular response to estradiol stimulus	-2.9167	6.19078	EGFR|ITGA2|MMP2|SFRP1|AIFM1
GO Biological Processes	semaphorin-plexin signaling pathway	-2.9167	6.19078	ARHGDIA|FLNA|RAC1|NRP1|PLXNB2
GO Biological Processes	plasma membrane repair	-2.8968	8.25437	ANXA6|MYH9|MYOF|CHMP4A
GO Biological Processes	axon regeneration	-2.8968	8.25437	APOA4|APOD|CTNNA1|MMP2
GO Biological Processes	vascular endothelial growth factor signaling pathway	-2.8968	8.25437	HSPB1|MYO1C|PDGFRB|NRP1
GO Biological Processes	regulation of heart rate	-2.87804	3.77343	CACNA2D1|CALM3|CAV1|JUP|MYH6|MYH7|TPM1|YWHAE
GO Biological Processes	regulation of transforming growth factor beta receptor signaling pathway	-2.87548	3.42874	CAV1|ENG|HSPA5|HSP90AB1|ITGA3|SDCBP|THBS1|EMILIN1|CD109
GO Biological Processes	regulation of lamellipodium assembly	-2.8674	6.03978	CAPZB|RAC1|ACTR2|ARPC2|NCKAP1
GO Biological Processes	T cell costimulation	-2.8674	6.03978	CAV1|CD81|DPP4|LGALS1|YES1
GO Biological Processes	positive regulation of nitric oxide biosynthetic process	-2.8674	6.03978	ASS1|CD36|HSP90AA1|HSP90AB1|SOD2
GO Biological Processes	response to dexamethasone	-2.8674	6.03978	ASS1|ATP5F1A|CPS1|SERPINF1|POR
GO Biological Processes	cellular ketone metabolic process	-2.86667	4.22785	AFP|CBR1|AKR1C1|GOT2|TPI1|HSD17B6|AKR1A1
GO Biological Processes	mucopolysaccharide metabolic process	-2.86667	4.22785	CD44|DCN|ITIH1|ITIH2|ITIH3|ITIH4|UGDH
GO Biological Processes	regulation of binding	-2.85972	2.3004	ANXA2|APOE|B2M|CALM3|CAV1|H1-0|HMGB1|HSP90AB1|ITGA2|ITGA4|RPL11|S100A10|TMSB4X|NRP1|CPNE1|RACK1|NIBAN2
GO Biological Processes	response to transforming growth factor beta	-2.85884	3.15454	CAV1|COL1A1|COL1A2|COL3A1|COL4A2|ENG|SFRP1|CLEC3B|YES1|PDGFD
GO Biological Processes	plasma membrane bounded cell projection assembly	-2.85319	2.23427	ACTN2|ARF6|CAPZB|CSPG4|DNAH8|FLNA|ITGB1|SEPTIN2|RAC1|RP2|SDCBP|VCL|EZR|NRP1|ACTR2|EHD3|EHD2|RAB23
GO Biological Processes	positive regulation of plasma membrane bounded cell projection assembly	-2.85155	3.73783	PFN1|RAC1|RALA|NRP1|ACTR2|ARPC2|NCKAP1|AGRN
GO Biological Processes	actin polymerization or depolymerization	-2.84396	4.87143	CAPZB|RAC1|WDR1|ARPC4|ARPC2|DSTN
GO Biological Processes	regulation of telomere maintenance via telomere lengthening	-2.84396	4.87143	HNRNPA2B1|HNRNPU|TCP1|CCT3|CCT4|CCT2
GO Biological Processes	positive regulation of leukocyte proliferation	-2.83818	3.13457	ANXA1|CD81|HLA-A|HMGB1|IGFBP2|PNP|RPS3|TFRC|ICOSLG|CD276
GO Biological Processes	gliogenesis	-2.83793	2.77717	ANXA1|CD9|CDH2|CNP|CSPG4|KRAS|LAMB1|MMP14|RELN|VIM|NCSTN|RTN4
GO Biological Processes	regulation of smooth muscle cell migration	-2.83589	4.17691	IGFBP5|ITGA2|PDGFRB|S100A11|TPM1|NRP1|PDGFD
GO Biological Processes	membrane docking	-2.83589	4.17691	ICAM1|MSN|PLEK|RAB3B|STXBP3|EZR|RAB7A
GO Biological Processes	positive regulation of protein binding	-2.83589	4.17691	ANXA2|APOE|B2M|CAV1|HSP90AB1|RPL11|NRP1
GO Biological Processes	negative regulation of cell growth	-2.82894	2.92897	ENO1|FBP1|G6PD|MYL2|NDUFS3|PHB1|SFRP1|NRP1|RACK1|SH3BP4|RTN4
GO Biological Processes	viral budding	-2.82801	7.9242	TSG101|PDCD6IP|CHMP4A|VPS28
GO Biological Processes	membrane repolarization	-2.82801	7.9242	ATP1A1|ATP1B1|ATP1B3|YWHAE
GO Biological Processes	negative regulation of regulated secretory pathway	-2.82801	7.9242	GNAI2|RAP1A|RAP1B|STXBP3
GO Biological Processes	regulation of protein autophosphorylation	-2.81954	5.89598	CALM3|CAV1|ENG|MVP|PDGFD
GO Biological Processes	regulation of nitric-oxide synthase activity	-2.81954	5.89598	APOE|ATP2B4|CALM3|CAV1|EGFR
GO Biological Processes	regulation of triglyceride metabolic process	-2.81954	5.89598	AADAC|APOA4|APOE|C3|RGN
GO Biological Processes	regulation of phospholipase C activity	-2.81954	5.89598	EGFR|GNAQ|PDGFRB|PHB1|PHB2
GO Biological Processes	regulation of cellular response to transforming growth factor beta stimulus	-2.80646	3.3514	CAV1|ENG|HSPA5|HSP90AB1|ITGA3|SDCBP|THBS1|EMILIN1|CD109
GO Biological Processes	regulation of postsynapse organization	-2.80559	4.12719	APOE|CDH2|HSPA8|IL1RAP|RELN|ACTR2|VPS35
GO Biological Processes	negative regulation of vascular endothelial growth factor receptor signaling pathway	-2.80329	12.3816	PDCD6|EMILIN1|NIBAN2
GO Biological Processes	negative regulation of protein autophosphorylation	-2.80329	12.3816	CAV1|ENG|MVP
GO Biological Processes	fatty acid beta-oxidation using acyl-CoA oxidase	-2.80329	12.3816	ACAA1|SCP2|DECR2
GO Biological Processes	homocysteine metabolic process	-2.80329	12.3816	CPS1|CTH|MMUT
GO Biological Processes	endosome to plasma membrane protein transport	-2.80329	12.3816	RAB7A|RAB11A|VPS35
GO Biological Processes	regulation of mitophagy	-2.80329	12.3816	SLC25A4|SLC25A5|VDAC1
GO Biological Processes	regulation of protein localization to endosome	-2.80329	12.3816	MSN|RDX|EZR
GO Biological Processes	organelle localization	-2.80281	2.1075	ITGA4|ITGB1|MYH9|MYO1C|PLEK|NECTIN2|RAB1A|RAB3B|S100A13|STXBP3|EZR|YWHAZ|RAB7A|RAB11A|SNAP23|PDCD6|ACTR2|TMED10|COPG1|CHMP4A
GO Biological Processes	secretion by cell	-2.78483	2.2633	ANXA1|COMP|ENG|MYH9|PLEK|RAB1A|RAB3B|RALA|S100A13|STXBP3|TSG101|RAB11A|SNAP23|TMED10|COPG1|NIBAN2|DNAJC5
GO Biological Processes	telencephalon development	-2.78038	2.60664	ATIC|ATP2B4|CDH2|COL3A1|EGFR|LAMB1|RELN|TRA2B|SLC2A1|YWHAE|UQCRQ|SLC38A2|RTN4
GO Biological Processes	cardiac muscle cell differentiation	-2.77574	4.07863	ACTN2|CALR|HNRNPU|ITGB1|MYH6|MYL2|PDGFRB
GO Biological Processes	positive regulation of canonical Wnt signaling pathway	-2.77402	3.63495	CAV1|COL1A1|EGFR|JUP|PTK7|SFRP1|VCP|VPS35
GO Biological Processes	lymphocyte costimulation	-2.77303	5.75886	CAV1|CD81|DPP4|LGALS1|YES1
GO Biological Processes	cellular response to epidermal growth factor stimulus	-2.77303	5.75886	COL1A1|EEF1A1|EGFR|NCL|IQGAP1
GO Biological Processes	positive regulation of nitric oxide metabolic process	-2.77303	5.75886	ASS1|CD36|HSP90AA1|HSP90AB1|SOD2
GO Biological Processes	negative regulation of reproductive process	-2.771	4.71678	CALR|MYH9|SERPINF1|TIMP1|RGN|PRDX4
GO Biological Processes	rRNA processing	-2.77017	2.72621	RPL10A|RPL5|RPL7|RPL7A|RPL11|RPL27|RPL35A|RPS7|RPS24|RPS25|RPL14|RPL35
GO Biological Processes	positive regulation of immune effector process	-2.76486	2.59613	ANXA1|B2M|C3|CD36|CD81|HLA-A|HSPD1|LAMP1|PHB1|PVR|NECTIN2|TFRC|PHB2
GO Biological Processes	chondrocyte development	-2.76239	7.61942	SERPINH1|COL11A1|COMP|ECM1
GO Biological Processes	regulation of cardiac muscle contraction by calcium ion signaling	-2.76239	7.61942	ATP1B1|CALM3|GSTM2|TNNI3
GO Biological Processes	wound healing, spreading of cells	-2.76239	7.61942	CD44|COL5A1|FLNA|ITGA5
GO Biological Processes	mesodermal cell differentiation	-2.76239	7.61942	ITGA2|ITGA3|ITGB1|ITGB3
GO Biological Processes	positive regulation of focal adhesion assembly	-2.76239	7.61942	RAC1|S100A10|SFRP1|NRP1
GO Biological Processes	epiboly involved in wound healing	-2.76239	7.61942	CD44|COL5A1|FLNA|ITGA5
GO Biological Processes	cellular response to metal ion	-2.7556	2.86731	B2M|CALR|NQO1|EGFR|FBP1|HSPA5|SERPINF1|IQGAP1|CPNE3|CPNE1|NCSTN
GO Biological Processes	positive regulation of adaptive immune response based on somatic recombination of immune receptors built from immunoglobulin superfamily domains	-2.7488	3.60191	B2M|C3|CD81|HLA-A|HSPD1|PVR|NECTIN2|TFRC
GO Biological Processes	regulation of receptor-mediated endocytosis	-2.7488	3.60191	ANXA2|ARF6|B2M|C3|HNRNPK|ITGB3|RAC1|SDCBP
GO Biological Processes	diterpenoid metabolic process	-2.74635	4.0312	ADH1C|ADH5|ALDH1A1|ALDH3A2|CYP2C8|AKR1C1|RDH16
GO Biological Processes	positive regulation of cell growth	-2.73755	3.03842	EGFR|F2|FN1|H1-5|MMP14|SDCBP|SFRP1|RAB11A|NRP1|MTPN
GO Biological Processes	negative regulation of supramolecular fiber organization	-2.73755	3.03842	APOE|CAPZA1|CAPZB|HSPA8|PFN1|RDX|SPTAN1|TMSB4X|EMILIN1|MYADM
GO Biological Processes	heart morphogenesis	-2.7341	2.57536	COL5A1|COL11A1|ENG|FLNA|MYH6|MYH7|MYL2|MYL3|TNNI3|TNNT2|TPM1|NRP1|RTN4
GO Biological Processes	sterol biosynthetic process	-2.72781	5.62798	ACLY|APOA4|CES1|G6PD|HMGCS2
GO Biological Processes	regulation of T cell receptor signaling pathway	-2.72781	5.62798	CD81|LGALS3|NECTIN2|RPS3|EZR
GO Biological Processes	positive regulation of endothelial cell proliferation	-2.7239	3.56946	ECM1|F3|HMGB1|ITGA4|ITGB3|NRAS|NRP1|PDCD6
GO Biological Processes	regulation of phosphatidylinositol 3-kinase signaling	-2.7239	3.56946	CAT|DCN|EGFR|F2|FN1|PDGFRB|RELN|PDGFD
GO Biological Processes	divalent inorganic cation homeostasis	-2.71738	2.07223	ANXA6|APOE|ATP1B1|ATP2B4|CACNA2D1|CALM3|CALR|CASR|CAV1|CD36|F2|GSTM2|HMGB1|TNNI3|TPT1|HSP90B1|YWHAE|RGN|IMMT|NPTN
GO Biological Processes	epiboly	-2.69967	7.33722	CD44|COL5A1|FLNA|ITGA5
GO Biological Processes	negative regulation of epithelial cell migration	-2.69929	3.53759	APOE|ATP2B4|DCN|HMGB1|JUP|SERPINF1|THBS1|CORO1C
GO Biological Processes	positive regulation of leukocyte mediated immunity	-2.69605	3.22997	B2M|C3|CD81|HLA-A|HSPD1|LAMP1|PVR|NECTIN2|TFRC
GO Biological Processes	positive regulation of phagocytosis, engulfment	-2.69588	11.4291	C3|CD36|ITGA2
GO Biological Processes	hepatocyte differentiation	-2.69588	11.4291	ANXA1|CPS1|ITGA2
GO Biological Processes	ruffle assembly	-2.69588	11.4291	ARF6|CSPG4|RAC1
GO Biological Processes	negative regulation of extracellular matrix organization	-2.69588	11.4291	DPP4|FAP|EMILIN1
GO Biological Processes	positive regulation of autophagy of mitochondrion	-2.69588	11.4291	SLC25A4|SLC25A5|VDAC1
GO Biological Processes	positive regulation of cytoplasmic transport	-2.69588	11.4291	MSN|RDX|EZR
GO Biological Processes	positive regulation of membrane invagination	-2.69588	11.4291	C3|CD36|ITGA2
GO Biological Processes	regulation of T cell mediated immunity	-2.68887	3.93959	B2M|CD81|HLA-A|HMGB1|HSPD1|PVR|NECTIN2
GO Biological Processes	protein tetramerization	-2.68887	3.93959	ALDOA|B2M|CTH|MAT1A|SHMT2|SOD2|GNMT
GO Biological Processes	mitochondrial membrane organization	-2.67497	3.50628	SLC25A4|SLC25A5|CALM3|CNP|GCLC|HSPA9|HSP90AA1|IMMT
GO Biological Processes	plasma membrane organization	-2.67463	3.20673	ANXA6|CAV1|CD9|COL5A1|MYH9|MYOF|CHMP4A|EHD2|PLSCR3
GO Biological Processes	negative regulation of cell-substrate adhesion	-2.66683	4.50238	APOD|COL1A1|MMP14|PLG|THBS1|CORO1C
GO Biological Processes	cardiac conduction	-2.66683	4.50238	ATP1A1|ATP1B1|CACNA2D1|CAV1|JUP|YWHAE
GO Biological Processes	positive regulation of mononuclear cell migration	-2.66683	4.50238	CALR|CD47|HMGB1|ITGA4|LGALS3|PDGFD
GO Biological Processes	positive regulation of cellular amide metabolic process	-2.66014	2.96564	EEF2|HNRNPU|ITGA2|PKM|RPL5|RPS4X|RPS9|THBS1|VIM|PLXNB2
GO Biological Processes	skeletal system morphogenesis	-2.65595	2.6414	ANXA6|BMP1|SERPINH1|COL1A1|COL3A1|COL11A1|COMP|LTF|MMP2|MMP14|SFRP1|RAB23
GO Biological Processes	steroid biosynthetic process	-2.65094	3.47552	ACLY|APOA4|CES1|G6PD|HMGCS2|ABCD3|SCP2|HSD17B6
GO Biological Processes	glycosaminoglycan metabolic process	-2.65094	3.47552	CD44|DCN|ITIH1|ITIH2|ITIH3|ITIH4|PDGFRB|UGDH
GO Biological Processes	positive regulation of protein dephosphorylation	-2.64102	5.38329	CALM3|HSP90AB1|ITGA1|PDGFRB|PPIA
GO Biological Processes	maturation of LSU-rRNA	-2.63964	7.07518	RPL10A|RPL7|RPL7A|RPL35
GO Biological Processes	antigen processing and presentation of peptide antigen via MHC class I	-2.63964	7.07518	B2M|CALR|PDIA3|HLA-A
GO Biological Processes	positive regulation of lamellipodium assembly	-2.63964	7.07518	RAC1|ACTR2|ARPC2|NCKAP1
GO Biological Processes	positive regulation of toll-like receptor signaling pathway	-2.63964	7.07518	CAV1|HMGB1|LTF|RTN4
GO Biological Processes	positive regulation of activated T cell proliferation	-2.63964	7.07518	HMGB1|IGFBP2|RPS3|ICOSLG
GO Biological Processes	actin nucleation	-2.63964	7.07518	ARPC4|ARPC3|ACTR2|ARPC2
GO Biological Processes	endothelial cell migration	-2.63342	4.43518	DPP4|FAP|ITGB1|LOXL2|MYH9|NRP1
GO Biological Processes	cellular response to hydrogen peroxide	-2.63342	4.43518	ANXA1|CAT|NQO1|RPS3|AIFM1|PDGFD
GO Biological Processes	regulation of potassium ion transmembrane transporter activity	-2.63342	4.43518	ACTN2|ATP1B1|ATP1B3|CAV1|ITGB1|YWHAE
GO Biological Processes	cellular response to alcohol	-2.63307	3.85204	CES1|CTNNA1|GNB1|JUP|SFRP1|SOD2|AIFM1
GO Biological Processes	positive regulation of chromosome organization	-2.63307	3.85204	FEN1|HNRNPA2B1|TCP1|CCT3|MACROH2A1|CCT4|CCT2
GO Biological Processes	organophosphate ester transport	-2.63243	3.16125	SLC25A4|SLC25A5|APOA4|APOE|SCARB2|CD47|SCP2|ATP11B|PLSCR3
GO Biological Processes	positive regulation of adaptive immune response	-2.62719	3.4453	B2M|C3|CD81|HLA-A|HSPD1|PVR|NECTIN2|TFRC
GO Biological Processes	isoprenoid metabolic process	-2.62719	3.4453	ADH1C|ADH5|ALDH1A1|ALDH3A2|CYP2C8|AKR1C1|HMGCS2|RDH16
GO Biological Processes	respiratory system development	-2.61546	2.75146	ASS1|COL3A1|HMGCS2|IGFBP5|ITGA3|KRAS|MMP14|PDGFRB|PTK7|YWHAZ|BASP1
GO Biological Processes	hemopoiesis	-2.60769	1.91768	ACTN1|SLC25A5|ANXA1|ANXA2|B2M|CD81|EEF2|G6PD|HMGB1|HSPA9|ITGA4|ITGB1|LGALS1|MYH9|PLEK|RPL22|SFRP1|SOD2|TFRC|WDR1|PRDX3|DOCK10|CD109
GO Biological Processes	cell killing	-2.60578	3.80971	C3|C9|F2|HLA-A|LTF|PRDX1|TUBB4B
GO Biological Processes	triglyceride metabolic process	-2.60064	4.36996	APOB|APOE|CAT|CAV1|CPS1|ACSL1
GO Biological Processes	heterophilic cell-cell adhesion via plasma membrane cell adhesion molecules	-2.59933	5.26875	ALCAM|CDH2|ICAM1|ITGA5|PVR
GO Biological Processes	response to epidermal growth factor	-2.59933	5.26875	COL1A1|EEF1A1|EGFR|NCL|IQGAP1
GO Biological Processes	vitamin biosynthetic process	-2.59768	10.6128	RGN|AKR1A1|PSAT1
GO Biological Processes	ribonucleoside monophosphate catabolic process	-2.59768	10.6128	DPYS|PNP|NT5E
GO Biological Processes	cellular potassium ion homeostasis	-2.59768	10.6128	ATP1A1|ATP1B1|ATP1B3
GO Biological Processes	sodium ion export across plasma membrane	-2.59768	10.6128	ATP1A1|ATP1B1|ATP1B3
GO Biological Processes	negative regulation of protein import into nucleus	-2.59768	10.6128	APOD|CD36|RAB23
GO Biological Processes	relaxation of cardiac muscle	-2.59768	10.6128	ATP1A1|ATP1B1|GSTM2
GO Biological Processes	response to UV-A	-2.59768	10.6128	EGFR|MMP2|TIMP1
GO Biological Processes	negative regulation of protein import	-2.59768	10.6128	APOD|CD36|RAB23
GO Biological Processes	positive regulation of vascular associated smooth muscle cell differentiation	-2.59768	10.6128	CTH|ENG|SOD2
GO Biological Processes	positive regulation of ATP biosynthetic process	-2.59768	10.6128	ENO1|TMSB4X|VCP
GO Biological Processes	rRNA metabolic process	-2.59305	2.59526	RPL10A|RPL5|RPL7|RPL7A|RPL11|RPL27|RPL35A|RPS7|RPS24|RPS25|RPL14|RPL35
GO Biological Processes	regulation of mitochondrion organization	-2.59105	3.11704	SLC25A4|SLC25A5|DCN|GCLC|RALA|TFRC|VDAC1|VPS35|PLSCR3
GO Biological Processes	cellular response to interleukin-4	-2.58209	6.8312	HSPA5|HSP90AB1|RPL3|ADAMTS13
GO Biological Processes	acetylcholine receptor signaling pathway	-2.58209	6.8312	GNAI2|GNAQ|GNB1|AGRN
GO Biological Processes	import across plasma membrane	-2.57066	3.09539	ATP1A1|ATP1B1|ATP1B3|ATP2B4|CACNA2D1|CD36|SLC2A1|SLC2A3|SLC3A2
GO Biological Processes	positive regulation of lipase activity	-2.56846	4.30663	APOA4|EGFR|GNAQ|PDGFRB|PHB1|PHB2
GO Biological Processes	regulation of innate immune response	-2.56222	2.57279	A2M|APOE|HLA-A|HMGB1|HSP90AA1|HSP90AB1|LAMP1|NONO|PVR|NECTIN2|BANF1|CGAS
GO Biological Processes	vasodilation	-2.55872	5.15898	APOE|CASR|CPS1|ITGA1|SOD2
GO Biological Processes	neural crest cell differentiation	-2.55235	3.72778	ANXA6|CDH2|FN1|SFRP1|NRP1|PDCD6|CORO1C
GO Biological Processes	positive regulation of protein polymerization	-2.55235	3.72778	ARF6|HSP90AA1|PFN1|RAC1|RPS3|ARPC2|NCKAP1
GO Biological Processes	maintenance of location in cell	-2.55235	3.72778	APOE|CALR|CAV1|HNRNPU|HSPA5|TMSB4X|HSP90B1
GO Biological Processes	cellular response to ketone	-2.55235	3.72778	ASS1|ATP5F1A|GNB1|MSN|SERPINF1|SFRP1|AIFM1
GO Biological Processes	negative regulation of neuron apoptotic process	-2.55047	3.07404	APOE|GBE1|GCLC|HSP90AB1|KRAS|NONO|SOD2|NRP1|DNAJC5
GO Biological Processes	regulation of adaptive immune response based on somatic recombination of immune receptors built from immunoglobulin superfamily domains	-2.54888	2.86279	ANXA1|B2M|C3|CD81|HLA-A|HMGB1|HSPD1|PVR|NECTIN2|TFRC
GO Biological Processes	negative regulation of cell population proliferation	-2.54491	1.76879	APOD|APOE|ATP5F1A|B2M|CAV1|CD9|CTNNA1|FAP|IGFBP5|ITGA1|SERPINF1|PHB1|PLG|S100A11|SFRP1|SOD2|SPARC|THBS1|TPM1|TSG101|WARS1|RGN|PRDX4|PHB2|SH3BP4|NIBAN2|COL18A1|CD109
GO Biological Processes	positive regulation of small GTPase mediated signal transduction	-2.53688	4.24511	COL3A1|KRAS|PDGFRB|RELN|RAC1|LRRC59
GO Biological Processes	Golgi organization	-2.53048	3.05299	RAB1A|RAB2A|SURF4|YWHAZ|LMAN2|TMED10|ATL3|TMED7|YIPF4
GO Biological Processes	positive regulation of T cell mediated cytotoxicity	-2.52685	6.6035	B2M|HLA-A|PVR|NECTIN2
GO Biological Processes	activation of phospholipase C activity	-2.52685	6.6035	EGFR|GNAQ|PHB1|PHB2
GO Biological Processes	neuron projection regeneration	-2.52685	6.6035	APOA4|APOD|CTNNA1|MMP2
GO Biological Processes	cartilage development involved in endochondral bone morphogenesis	-2.52685	6.6035	ANXA6|SERPINH1|COL1A1|COMP
GO Biological Processes	neuron recognition	-2.51913	5.0537	BSG|YWHAZ|NRP1|NPTN|RTN4
GO Biological Processes	cellular response to vascular endothelial growth factor stimulus	-2.51913	5.0537	ANXA1|HSPB1|MYO1C|PDGFRB|NRP1
GO Biological Processes	regulation of filopodium assembly	-2.51913	5.0537	ARF6|CAPZB|RALA|NRP1|AGRN
GO Biological Processes	negative regulation of ubiquitin-dependent protein catabolic process	-2.51913	5.0537	HSP90AB1|RPL5|RPL11|RPS7|SDCBP
GO Biological Processes	regulation of lymphocyte mediated immunity	-2.51303	2.83007	B2M|C3|CD81|HLA-A|HMGB1|HSPD1|LAMP1|PVR|NECTIN2|TFRC
GO Biological Processes	regulation of lipid biosynthetic process	-2.51303	2.83007	ACADVL|ANXA1|APOA4|APOB|APOE|ATP1A1|C3|CES1|POR|RGN
GO Biological Processes	myeloid cell homeostasis	-2.51253	3.30175	SLC25A5|ANXA1|G6PD|HMGB1|HSPA9|PRDX1|RPS24|NCSTN
GO Biological Processes	production of molecular mediator involved in inflammatory response	-2.50729	9.90525	CD36|PRDX2|SNAP23
GO Biological Processes	positive regulation of response to tumor cell	-2.50729	9.90525	HSPD1|PVR|NECTIN2
GO Biological Processes	positive regulation of immune response to tumor cell	-2.50729	9.90525	HSPD1|PVR|NECTIN2
GO Biological Processes	pyrimidine nucleobase metabolic process	-2.50729	9.90525	CPS1|DPYS|CMPK1
GO Biological Processes	posttranslational protein targeting to endoplasmic reticulum membrane	-2.50729	9.90525	HSPA5|SEC61G|CHMP4A
GO Biological Processes	positive regulation of fibroblast migration	-2.50729	9.90525	ACTA2|ITGB1|THBS1
GO Biological Processes	S-adenosylmethionine metabolic process	-2.50729	9.90525	AHCY|MAT1A|GNMT
GO Biological Processes	regulation of phagocytosis, engulfment	-2.50729	9.90525	C3|CD36|ITGA2
GO Biological Processes	regulation of membrane invagination	-2.50729	9.90525	C3|CD36|ITGA2
GO Biological Processes	regulation of potassium ion transmembrane transport	-2.50041	3.6493	ACTN2|ATP1B1|ATP1B3|CAV1|FLNA|ITGB1|YWHAE
GO Biological Processes	endoplasmic reticulum to Golgi vesicle-mediated transport	-2.49037	3.27446	RAB1A|VCP|PDCD6|LMAN2|TMED10|COPG1|TMED7|YIPF4
GO Biological Processes	homeostasis of number of cells	-2.48692	2.51828	SLC25A5|ANXA1|CDH2|G6PD|HMGB1|HSPA9|KRAS|PRDX1|RPS24|PRDX2|NCSTN|DOCK10
GO Biological Processes	regulation of small GTPase mediated signal transduction	-2.48373	2.31895	APOE|ARF6|ARHGDIA|COL3A1|FBP1|ITGA3|ITGB1|KRAS|PDGFRB|RELN|RAC1|RDX|NRP1|LRRC59
GO Biological Processes	myeloid leukocyte mediated immunity	-2.48052	4.95262	F2|S100A13|STXBP3|SNAP23|WDR1
GO Biological Processes	positive regulation of extrinsic apoptotic signaling pathway	-2.48052	4.95262	CAV1|CTNNA1|PDIA3|SFRP1|THBS1
GO Biological Processes	RNA localization	-2.47776	2.79809	HNRNPA2B1|HNRNPU|MYO1C|SRSF3|TCP1|MVP|NUTF2|CCT4|CCT2|RFTN1
GO Biological Processes	nucleotide catabolic process	-2.47539	4.12719	ACAT1|CNP|DPYS|PNP|NT5E|VCP
GO Biological Processes	positive regulation of mitochondrion organization	-2.47539	4.12719	SLC25A4|SLC25A5|DCN|RALA|VDAC1|VPS35
GO Biological Processes	female gonad development	-2.47498	3.61129	A2M|AFP|CTNNA1|HSPA5|MMP2|MMP14|SFRP1
GO Biological Processes	cellular response to topologically incorrect protein	-2.47498	3.61129	CTH|HSPA5|HSPA8|HSPA9|HSPD1|HSPA13|VCP
GO Biological Processes	dopamine receptor signaling pathway	-2.47375	6.39048	FLNA|GNAS|GNB1|NCSTN
GO Biological Processes	response to iron ion	-2.47375	6.39048	ACO1|B2M|G6PD|TFRC
GO Biological Processes	skeletal muscle tissue regeneration	-2.47375	6.39048	ANXA1|CD9|CD81|MTPN
GO Biological Processes	intestinal absorption	-2.47375	6.39048	ACO1|CD36|AKR1C1|EZR
GO Biological Processes	response to growth hormone	-2.47375	6.39048	ASS1|CPS1|HMGCS2|IGFBP5
GO Biological Processes	negative regulation of protein tyrosine kinase activity	-2.47375	6.39048	CAV1|TSG101|MVP|RACK1
GO Biological Processes	response to interleukin-4	-2.47375	6.39048	HSPA5|HSP90AB1|RPL3|ADAMTS13
GO Biological Processes	response to insulin	-2.46749	2.63183	CAT|FBP1|GCLC|HADHA|HMGCS2|OTC|PKM|SLC2A1|STXBP3|YWHAG|MEAK7
GO Biological Processes	cellular response to external stimulus	-2.45803	2.30355	ASNS|CASR|COL1A1|ENG|GCLC|HSPA5|HSPA8|ITGA2|ITGA4|SFRP1|SLC2A1|AIFM1|SLC38A2|MTPN
GO Biological Processes	positive regulation of protein serine/threonine kinase activity	-2.45165	2.61918	ATP2B4|CALM3|EGFR|ACSL1|HSP90AB1|LTF|PDGFRB|RPS3|THBS1|IQGAP1|PDGFD
GO Biological Processes	cytokinesis	-2.4499	3.57406	ANXA11|MYH9|SEPTIN2|PDCD6IP|ACTR2|RAB35|CHMP4A
GO Biological Processes	negative regulation of endothelial cell migration	-2.4499	3.57406	APOE|ATP2B4|DCN|HMGB1|JUP|SERPINF1|THBS1
GO Biological Processes	monocarboxylic acid transport	-2.4499	3.57406	ANXA1|CASR|CD36|AKR1C1|ABCD3|MPC2|MPC1
GO Biological Processes	tissue migration	-2.4499	3.57406	ACTA2|DPP4|FAP|ITGB1|LOXL2|MYH9|NRP1
GO Biological Processes	granulocyte migration	-2.4499	3.57406	ANXA1|BSG|ITGA1|LGALS3|PPIA|PPIB|WDR1
GO Biological Processes	negative regulation of extrinsic apoptotic signaling pathway	-2.4499	3.57406	CTNNA1|GCLC|ICAM1|LGALS3|PRDX2|THBS1|NRP1
GO Biological Processes	fatty acid derivative metabolic process	-2.44546	4.07065	ACAT1|ACSL1|ACSL4|HMGCS2|HSD17B4|SLC25A1
GO Biological Processes	negative regulation of carbohydrate metabolic process	-2.44285	4.85551	CLTC|FBP1|MST1|PLEK|C1QTNF3
GO Biological Processes	response to interferon-gamma	-2.4254	3.19524	ACTG1|ASS1|CD47|MYO1C|STXBP3|VIM|ACTR2|ADAMTS13
GO Biological Processes	methionine metabolic process	-2.42362	9.28617	BHMT|MAT1A|GNMT
GO Biological Processes	ATP transport	-2.42362	9.28617	SLC25A4|SLC25A5|CD47
GO Biological Processes	cellular response to hepatocyte growth factor stimulus	-2.42362	9.28617	CASR|GCLC|NRP1
GO Biological Processes	lipoprotein catabolic process	-2.42362	9.28617	APOB|APOE|CTSD
GO Biological Processes	positive regulation of T cell receptor signaling pathway	-2.42362	9.28617	CD81|NECTIN2|RPS3
GO Biological Processes	regulation of integrin-mediated signaling pathway	-2.42362	9.28617	CTNNA1|FLNA|TIMP1
GO Biological Processes	NADP metabolic process	-2.42266	6.19078	NQO1|G6PD|IDH2|ALDH1L1
GO Biological Processes	protein localization to cell surface	-2.42266	6.19078	ARF6|FLNA|VCL|RAB11A
GO Biological Processes	positive regulation of mRNA processing	-2.42266	6.19078	HSPA8|NCL|TRA2B|PRDX6
GO Biological Processes	negative regulation of cell junction assembly	-2.42266	6.19078	APOD|MMP14|THBS1|CORO1C
GO Biological Processes	positive regulation of telomere maintenance	-2.40609	4.76214	HNRNPA2B1|TCP1|CCT3|CCT4|CCT2
GO Biological Processes	aminoglycan metabolic process	-2.40422	3.16968	CD44|DCN|ITIH1|ITIH2|ITIH3|ITIH4|PDGFRB|UGDH
GO Biological Processes	cellular response to leukemia inhibitory factor	-2.40076	3.50185	SLC25A5|CTH|HNRNPU|ICAM1|NCL|SRSF3|TFRC
GO Biological Processes	cognition	-2.39499	2.26591	APOE|B2M|EGFR|FEN1|ITGA3|ITGA5|ITGB1|KRAS|SERPINF1|RELN|ACTR2|PGRMC1|NCSTN|NPTN
GO Biological Processes	response to molecule of bacterial origin	-2.39279	2.19143	ADH5|APOB|ASS1|B2M|CD36|CNP|CPS1|HMGB1|HMGCS2|SOD2|PRDX2|VIM|PRDX3|ADAMTS13|PLSCR3
GO Biological Processes	cellular hormone metabolic process	-2.38327	3.14452	ADH1C|AFP|ALDH1A1|CYP2C8|AKR1C1|HSD17B4|RDH16|HSD17B6
GO Biological Processes	development of primary female sexual characteristics	-2.37669	3.46684	A2M|AFP|CTNNA1|HSPA5|MMP2|MMP14|SFRP1
GO Biological Processes	response to leukemia inhibitory factor	-2.37669	3.46684	SLC25A5|CTH|HNRNPU|ICAM1|NCL|SRSF3|TFRC
GO Biological Processes	regulation of MAP kinase activity	-2.37539	2.70635	APOE|CAV1|EGFR|PDGFRB|RPS3|SFRP1|THBS1|TSG101|AIDA|PDGFD
GO Biological Processes	ribonucleoprotein complex subunit organization	-2.37411	2.55769	HSP90AA1|HSP90AB1|RPSA|RPL3|RPL5|RPL6|RPL11|RPL23A|RPL24|RPLP0|VCP
GO Biological Processes	nucleobase metabolic process	-2.37343	6.00318	CPS1|DPYS|SHMT2|CMPK1
GO Biological Processes	positive regulation of steroid metabolic process	-2.37343	6.00318	APOA4|APOE|CES1|POR
GO Biological Processes	response to arsenic-containing substance	-2.37343	6.00318	GCLC|SERPINF1|VCP|SLC38A2
GO Biological Processes	positive regulation of epithelial to mesenchymal transition	-2.37019	4.67229	COL1A1|ENG|LOXL2|SDCBP|GLIPR2
GO Biological Processes	regulation of telomere maintenance via telomerase	-2.37019	4.67229	HNRNPU|TCP1|CCT3|CCT4|CCT2
GO Biological Processes	forebrain development	-2.36396	2.11312	ATIC|ATP2B4|CDH2|CNP|COL3A1|EGFR|KRAS|LAMB1|RELN|TRA2B|SLC2A1|YWHAE|NRP1|UQCRQ|SLC38A2|RTN4
GO Biological Processes	negative regulation of growth	-2.35739	2.42577	ENO1|FBP1|G6PD|IGFBP5|MYL2|NDUFS3|PHB1|SFRP1|NRP1|RACK1|SH3BP4|RTN4
GO Biological Processes	autophagy	-2.35318	2.32434	ANXA7|CLTC|HMGB1|HSPA8|HSP90AA1|RAB1A|TSG101|VCP|RAB7A|PHB2|CHMP4A|VPS28|RAB23
GO Biological Processes	process utilizing autophagic mechanism	-2.35318	2.32434	ANXA7|CLTC|HMGB1|HSPA8|HSP90AA1|RAB1A|TSG101|VCP|RAB7A|PHB2|CHMP4A|VPS28|RAB23
GO Biological Processes	2-oxoglutarate metabolic process	-2.34581	8.73992	DLST|GOT2|IDH2
GO Biological Processes	collagen-activated signaling pathway	-2.34581	8.73992	COL1A1|COL4A2|ITGA2
GO Biological Processes	reverse cholesterol transport	-2.34581	8.73992	APOA4|APOE|CES1
GO Biological Processes	negative regulation of nitric oxide biosynthetic process	-2.34581	8.73992	ATP2B4|CAV1|RGN
GO Biological Processes	regulation of neurotransmitter uptake	-2.34581	8.73992	ITGB1|ITGB3|RAB3B
GO Biological Processes	negative regulation of lipase activity	-2.34581	8.73992	ANXA1|POR|ANGPTL3
GO Biological Processes	epithelial cell-cell adhesion	-2.34581	8.73992	CTNNA1|JUP|VCL
GO Biological Processes	negative regulation of nitric oxide metabolic process	-2.34581	8.73992	ATP2B4|CAV1|RGN
GO Biological Processes	negative regulation of anoikis	-2.34581	8.73992	CAV1|ITGA5|ITGB1
GO Biological Processes	fertilization	-2.34235	2.67709	ALDOA|APOB|CD9|MFGE8|MYH9|NECTIN2|TCP1|CCT3|CCT4|CCT2
GO Biological Processes	negative regulation of small molecule metabolic process	-2.32949	3.39886	ACADVL|APOE|ATP2B4|FBP1|MST1|PLEK|C1QTNF3
GO Biological Processes	positive regulation of telomere maintenance via telomerase	-2.32596	5.82662	TCP1|CCT3|CCT4|CCT2
GO Biological Processes	regulation of cellular amine metabolic process	-2.32596	5.82662	ALDH2|ATP2B4|BHMT|VPS35
GO Biological Processes	negative regulation of protein localization to nucleus	-2.32596	5.82662	APOD|CD36|CTNNA1|RAB23
GO Biological Processes	gonad development	-2.31404	2.51055	A2M|AFP|CTNNA1|HSD17B4|HSPA5|MMP2|MMP14|PDGFRB|SFRP1|BASP1|PRDX4
GO Biological Processes	regulation of signal transduction by p53 class mediator	-2.30636	3.36586	CD44|HNRNPK|RPL5|RPL11|RPL37|RPS7|RPS20
GO Biological Processes	regulation of macroautophagy	-2.3048	2.82111	SLC25A4|SLC25A5|CAPN1|DCN|PAFAH1B2|QSOX1|VDAC1|CHMP4A|VPS35
GO Biological Processes	epithelial to mesenchymal transition	-2.30337	3.80971	ENG|FLNA|LOXL2|SFRP1|PDCD6|RTN4
GO Biological Processes	nucleoside monophosphate metabolic process	-2.30337	3.80971	AK2|ATIC|DPYS|PNP|NT5E|CMPK1
GO Biological Processes	secretion	-2.30242	1.9402	ANXA1|CASR|CAV1|COMP|ENG|MYH9|PLEK|RAB1A|RAB3B|RALA|S100A13|STXBP3|TSG101|RAB11A|SNAP23|TMED10|COPG1|NIBAN2|DNAJC5
GO Biological Processes	regulation of lipid storage	-2.30086	4.50238	APOB|C3|CD36|CES1|ITGB3
GO Biological Processes	glomerulus development	-2.30086	4.50238	ACTA2|NID1|PDGFRB|IQGAP1|BASP1
GO Biological Processes	response to axon injury	-2.30086	4.50238	APOA4|APOD|CTNNA1|MMP2|SOD2
GO Biological Processes	regulation of amyloid precursor protein catabolic process	-2.30086	4.50238	APOE|FLOT2|RTN3|TMED10|RTN4
GO Biological Processes	response to amyloid-beta	-2.30086	4.50238	CACNA2D1|CD36|ICAM1|ITGA4|MMP2
GO Biological Processes	regulation of adaptive immune response	-2.29379	2.63437	ANXA1|B2M|C3|CD81|HLA-A|HMGB1|HSPD1|PVR|NECTIN2|TFRC
GO Biological Processes	negative regulation of cell projection organization	-2.29379	2.63437	APOE|ARF6|B2M|CAPZB|FLNA|ITGA3|VIM|YWHAH|NRP1|RTN4
GO Biological Processes	positive regulation of I-kappaB kinase/NF-kappaB signaling	-2.29379	2.63437	CD36|CTH|ECM1|FLNA|LGALS1|LTF|S100A13|TFRC|UBE2N|UBE2V1
GO Biological Processes	regulation of steroid metabolic process	-2.28353	3.3335	ACADVL|APOA4|APOB|APOE|ATP1A1|CES1|POR
GO Biological Processes	regulation of nucleocytoplasmic transport	-2.28353	3.3335	APOD|CD36|FLNA|HSP90AB1|JUP|YWHAE|RAB23
GO Biological Processes	positive regulation of cell junction assembly	-2.28353	3.3335	CAV1|IL1RAP|RAC1|S100A10|SFRP1|NRP1|AGRN
GO Biological Processes	lamellipodium assembly	-2.28013	5.66014	CAPZB|ITGB1|RAC1|VCL
GO Biological Processes	maintenance of blood-brain barrier	-2.28013	5.66014	ACTG1|ITGB1|LAMC1|VCL
GO Biological Processes	positive regulation of protein-containing complex disassembly	-2.28013	5.66014	ACTN2|PLEK|WDR1|DSTN
GO Biological Processes	actin filament capping	-2.28013	5.66014	CAPZA1|CAPZB|RDX|SPTAN1
GO Biological Processes	cellular response to fatty acid	-2.28013	5.66014	ASS1|CPS1|AKR1C1|HMGCS2
GO Biological Processes	regulation of ERBB signaling pathway	-2.27637	3.76149	EGFR|ITGA1|TSG101|RAB7A|MVP|RTN4
GO Biological Processes	positive regulation of cellular extravasation	-2.27313	8.25437	CD47|ICAM1|PDGFD
GO Biological Processes	mitochondrial electron transport, cytochrome c to oxygen	-2.27313	8.25437	COX5B|COX7C|CYCS
GO Biological Processes	aspartate family amino acid catabolic process	-2.27313	8.25437	DLST|GOT2|MAT1A
GO Biological Processes	nucleoside monophosphate catabolic process	-2.27313	8.25437	DPYS|PNP|NT5E
GO Biological Processes	response to hepatocyte growth factor	-2.27313	8.25437	CASR|GCLC|NRP1
GO Biological Processes	fibrinolysis	-2.27313	8.25437	F2|PLG|PROS1
GO Biological Processes	lipoprotein transport	-2.27313	8.25437	APOB|CD36|SURF4
GO Biological Processes	dicarboxylic acid catabolic process	-2.27313	8.25437	GLUD1|GOT2|ALDH1L1
GO Biological Processes	nucleobase biosynthetic process	-2.27313	8.25437	CPS1|SHMT2|CMPK1
GO Biological Processes	regulation of receptor localization to synapse	-2.27313	8.25437	RAP1A|GPC6|NPTN
GO Biological Processes	regulation of early endosome to late endosome transport	-2.27313	8.25437	MSN|RDX|EZR
GO Biological Processes	positive regulation of phospholipase activity	-2.26737	4.42198	EGFR|GNAQ|PDGFRB|PHB1|PHB2
GO Biological Processes	regulation of biological process involved in symbiotic interaction	-2.26737	4.42198	CAV1|LGALS1|LTF|P4HB|NECTIN2
GO Biological Processes	regulation of cellular ketone metabolic process	-2.26229	3.00159	ACADVL|ANXA1|APOA4|ATP2B4|BHMT|CAV1|CES1|RGN
GO Biological Processes	regulation of proteasomal protein catabolic process	-2.26205	2.60664	APOE|CAV1|GCLC|HSP90AB1|PSMC1|PSMC6|RPL11|SDCBP|VCP|RACK1
GO Biological Processes	regulation of protein secretion	-2.2617	2.35839	APOE|ARF6|CASR|ACSL4|GLUD1|PPIA|SFRP1|EZR|TMED10|MPC2|VPS35|C1QTNF3
GO Biological Processes	response to lipopolysaccharide	-2.25038	2.1804	ADH5|APOB|ASS1|CD36|CNP|CPS1|HMGB1|HMGCS2|SOD2|PRDX2|VIM|PRDX3|ADAMTS13|PLSCR3
GO Biological Processes	retina homeostasis	-2.2498	3.71447	ACTG1|B2M|HSPB1|LTF|PRDX1|SLC2A1
GO Biological Processes	associative learning	-2.2498	3.71447	ITGB1|KRAS|RELN|ACTR2|PGRMC1|NPTN
GO Biological Processes	regulation of telomere maintenance	-2.2498	3.71447	HNRNPA2B1|HNRNPU|TCP1|CCT3|CCT4|CCT2
GO Biological Processes	regulation of sterol transport	-2.2498	3.71447	ANXA2|APOA4|APOE|CAV1|CES1|SCP2
GO Biological Processes	regulation of cholesterol transport	-2.2498	3.71447	ANXA2|APOA4|APOE|CAV1|CES1|SCP2
GO Biological Processes	development of primary sexual characteristics	-2.24131	2.454	A2M|AFP|CTNNA1|HSD17B4|HSPA5|MMP2|MMP14|PDGFRB|SFRP1|BASP1|PRDX4
GO Biological Processes	cellular glucose homeostasis	-2.23875	3.2706	CASR|GCLC|ICAM1|SERPINF1|TRA2B|STXBP3|RACK1
[truncated: 134 more rows]
