# Supplementary material for: Mesenchymal Stem Cells-Derived Exosomes Alleviate Acute Lung Injury by Inhibiting Alveolar Macrophage Pyroptosis
Source: Stem Cells Transl Med. 2024 Feb 13;13(4):371–86. doi: 10.1093/stcltm/szad094 (PMC11016849; doi:10.1093/stcltm/szad094)
Supplement: szad094_suppl_Supplementary_Materials [file szad094_suppl_supplementary_materials.zip › szad094_suppl_Supplementary_Tables_S6.xlsx]

## Sheet: Supp-Table_1
Table S6. Pathway and process enrichment analysis of upregulated proteins.
Category	Description	LogP	Enrichment	Hits
GO Biological Processes	acute inflammatory response	-13.9988	48.5317	SERPINA3|APOA2|HP|HPR|IGHG1|INS|ORM1|ORM2|SERPINA1|SAA4
GO Biological Processes	acute-phase response	-10.8012	63.6979	SERPINA3|HP|INS|ORM1|ORM2|SERPINA1|SAA4
GO Biological Processes	inflammatory response	-10.0004	10.1108	SERPINA3|APOA2|C4B|CD14|CSF1R|HP|HPR|IGHG1|INS|ORM1|ORM2|SERPINA1|SAA4|ATRN
Reactome Gene Sets	Neutrophil degranulation	-11.4222	11.3746	A1BG|SERPINA3|ALDOC|CD14|FUCA1|FUCA2|HBB|HP|ORM1|ORM2|SERPINA1|PLAUR|TTR|GGH|LRG1
Reactome Gene Sets	Scavenging of heme from plasma	-9.75649	139.995	AMBP|HBB|HP|HPR|HPX
Reactome Gene Sets	Binding and Uptake of Ligands by Scavenger Receptors	-6.96342	43.3319	AMBP|HBB|HP|HPR|HPX
Reactome Gene Sets	Vesicle-mediated transport	-5.6325	5.94928	AMBP|ARF5|F5|HBB|HP|HPR|HPX|INS|SERPINA1|VPS4B|VTA1
GO Biological Processes	cellular oxidant detoxification	-2.70388	12.1329	HBB|HBD|HP
GO Biological Processes	response to inorganic substance	-2.53505	4.25717	CD14|ERN1|GPLD1|HBB|HP|LCAT
GO Biological Processes	cellular detoxification	-2.51376	10.3997	HBB|HBD|HP
GO Biological Processes	response to hydrogen peroxide	-2.50214	10.3015	ERN1|HBB|HP
GO Biological Processes	cellular response to toxic substance	-2.42402	9.6634	HBB|HBD|HP
GO Biological Processes	detoxification	-2.23604	8.27245	HBB|HBD|HP
GO Biological Processes	positive regulation of cell death	-2.19291	3.61577	AGT|GPLD1|HBB|HP|HPR|UBE2M
GO Biological Processes	negative regulation of catalytic activity	-9.41285	7.40942	SERPINA3|AGT|AMBP|APOA2|APOC1|APOC2|SERPING1|C4B|HP|INS|SERPINA1|PLAUR|SET|SLC39A14|FETUB|PI16
GO Biological Processes	negative regulation of hydrolase activity	-9.36029	11.7732	SERPINA3|AGT|AMBP|APOA2|APOC1|SERPING1|C4B|SERPINA1|PLAUR|SLC39A14|FETUB|PI16
GO Biological Processes	negative regulation of proteolysis	-7.35609	10.3997	SERPINA3|AGT|AMBP|SERPING1|C4B|INS|SERPINA1|PLAUR|FETUB|PI16
GO Biological Processes	negative regulation of peptidase activity	-7.34257	12.5034	SERPINA3|AGT|AMBP|SERPING1|C4B|SERPINA1|PLAUR|FETUB|PI16
GO Biological Processes	negative regulation of endopeptidase activity	-6.32972	11.6012	SERPINA3|AGT|AMBP|SERPING1|C4B|SERPINA1|PLAUR|FETUB
GO Biological Processes	regulation of peptidase activity	-5.33716	7.18397	SERPINA3|AGT|AMBP|SERPING1|C4B|SERPINA1|PLAUR|FETUB|PI16
GO Biological Processes	regulation of proteolysis	-5.22354	5.38879	SERPINA3|AGT|AMBP|SERPING1|C4B|GPLD1|INS|SERPINA1|PLAUR|FETUB|PI16
GO Biological Processes	regulation of endopeptidase activity	-4.63955	6.83545	SERPINA3|AGT|AMBP|SERPING1|C4B|SERPINA1|PLAUR|FETUB
GO Biological Processes	protein-lipid complex remodeling	-7.80638	62.7565	AGT|APOA2|APOC1|APOC2|LCAT
GO Biological Processes	plasma lipoprotein particle remodeling	-7.80638	62.7565	AGT|APOA2|APOC1|APOC2|LCAT
GO Biological Processes	protein-containing complex remodeling	-7.65268	58.7077	AGT|APOA2|APOC1|APOC2|LCAT
GO Biological Processes	plasma lipoprotein particle organization	-6.96342	43.3319	AGT|APOA2|APOC1|APOC2|LCAT
GO Biological Processes	protein-lipid complex subunit organization	-6.809	40.4431	AGT|APOA2|APOC1|APOC2|LCAT
GO Biological Processes	regulation of plasma lipoprotein particle levels	-6.3639	33.0898	AGT|APOA2|APOC1|APOC2|LCAT
GO Biological Processes	cholesterol transport	-6.17268	30.3323	APOA2|APOC1|APOC2|LCAT|VPS4B
GO Biological Processes	regulation of lipid catabolic process	-6.13648	29.8351	APOA2|APOC1|APOC2|GPLD1|INS
GO Biological Processes	negative regulation of lipid catabolic process	-6.12146	55.9981	APOA2|APOC1|GPLD1|INS
GO Biological Processes	positive regulation of cholesterol esterification	-5.77998	121.329	AGT|APOA2|APOC1
GO Biological Processes	sterol transport	-5.63013	23.6356	APOA2|APOC1|APOC2|LCAT|VPS4B
GO Biological Processes	triglyceride-rich lipoprotein particle remodeling	-5.62594	109.196	APOA2|APOC2|LCAT
GO Biological Processes	positive regulation of lipid metabolic process	-5.37834	14.274	AGT|APOA2|APOC1|APOC2|GPLD1|INS
GO Biological Processes	phospholipid efflux	-5.36442	90.997	APOA2|APOC1|APOC2
GO Biological Processes	regulation of cholesterol esterification	-5.14747	77.9974	AGT|APOA2|APOC1
GO Biological Processes	negative regulation of lipid metabolic process	-4.96718	17.3328	APOA2|APOC1|APOC2|GPLD1|INS
GO Biological Processes	high-density lipoprotein particle remodeling	-4.96211	68.2477	APOA2|APOC1|LCAT
KEGG Pathway	Cholesterol metabolism	-4.9556	29.119	APOA2|APOC1|APOC2|LCAT
GO Biological Processes	reverse cholesterol transport	-4.87865	64.2332	APOA2|APOC2|LCAT
Reactome Gene Sets	Plasma lipoprotein assembly	-4.72656	57.4718	APOA2|APOC1|APOC2
Reactome Gene Sets	Transport of small molecules	-4.50405	4.99298	APOA2|APOC1|APOC2|AZGP1|CA1|CP|HBB|LCAT|SLC1A4|SLC39A14
GO Biological Processes	plasma lipoprotein particle clearance	-4.41098	45.4985	APOA2|APOC1|APOC2
GO Biological Processes	regulation of lipid metabolic process	-4.37569	7.51598	SERPINA3|AGT|APOA2|APOC1|APOC2|GPLD1|INS
Reactome Gene Sets	Plasma lipoprotein assembly, remodeling, and clearance	-4.3737	20.7993	APOA2|APOC1|APOC2|LCAT
GO Biological Processes	cholesterol efflux	-4.35632	43.6786	APOA2|APOC1|APOC2
GO Biological Processes	regulation of lipid transport	-4.18109	11.895	AGT|APOA2|APOC1|APOC2|EPRS1
GO Biological Processes	negative regulation of sterol transport	-4.15873	37.6539	APOA2|APOC1|APOC2
GO Biological Processes	negative regulation of cholesterol transport	-4.15873	37.6539	APOA2|APOC1|APOC2
GO Biological Processes	organic hydroxy compound transport	-4.15437	11.7415	APOA2|APOC1|APOC2|LCAT|VPS4B
GO Biological Processes	positive regulation of steroid metabolic process	-3.98806	33.0898	AGT|APOA2|APOC1
Reactome Gene Sets	Plasma lipoprotein remodeling	-3.98806	33.0898	APOA2|APOC2|LCAT
GO Biological Processes	regulation of vesicle-mediated transport	-3.98036	5.50454	APOA2|APOC1|APOC2|C4B|CD14|PFN2|VPS4B|EHD4
GO Biological Processes	regulation of lipoprotein particle clearance	-3.94881	32.1166	APOC1|APOC2|GPLD1
GO Biological Processes	lipid homeostasis	-3.92957	10.5199	APOA2|APOC2|GOT1|INS|LCAT
GO Biological Processes	regulation of lipase activity	-3.92809	15.9995	AGT|APOA2|APOC1|APOC2
GO Biological Processes	regulation of lipid localization	-3.81545	9.94503	AGT|APOA2|APOC1|APOC2|EPRS1
Reactome Gene Sets	Metabolism of vitamins and cofactors	-3.73956	9.57863	APOA2|APOC2|BTD|NNMT|TTR
Reactome Gene Sets	Retinoid metabolism and transport	-3.61238	24.8174	APOA2|APOC2|TTR
GO Biological Processes	negative regulation of lipid transport	-3.58328	24.2659	APOA2|APOC1|APOC2
Reactome Gene Sets	Metabolism of fat-soluble vitamins	-3.49989	22.7492	APOA2|APOC2|TTR
GO Biological Processes	lipoprotein metabolic process	-3.43939	11.934	APOA2|APOC1|GPLD1|LCAT
GO Biological Processes	negative regulation of lipid localization	-3.15181	17.3328	APOA2|APOC1|APOC2
GO Biological Processes	phosphatidylcholine metabolic process	-3.07377	16.298	APOA2|GPLD1|LCAT
GO Biological Processes	regulation of lipid biosynthetic process	-2.85387	8.31972	APOC1|APOC2|GPLD1|INS
GO Biological Processes	regulation of sterol transport	-2.85063	13.6495	APOA2|APOC1|APOC2
GO Biological Processes	regulation of cholesterol transport	-2.85063	13.6495	APOA2|APOC1|APOC2
GO Biological Processes	positive regulation of lipid biosynthetic process	-2.77494	12.8466	APOC2|GPLD1|INS
GO Biological Processes	lipid transport	-2.74844	5.77759	APOA2|APOC1|APOC2|LCAT|VPS4B
GO Biological Processes	negative regulation of catabolic process	-2.70688	5.65199	APOA2|APOC1|GPLD1|HP|INS
GO Biological Processes	regulation of fatty acid metabolic process	-2.67664	11.8692	APOC1|APOC2|INS
GO Biological Processes	phospholipid transport	-2.59857	11.1425	APOA2|APOC1|APOC2
GO Biological Processes	cholesterol homeostasis	-2.59857	11.1425	APOA2|APOC2|LCAT
GO Biological Processes	sterol homeostasis	-2.58606	11.0299	APOA2|APOC2|LCAT
GO Biological Processes	regulation of endocytosis	-2.58103	6.99977	APOC1|APOC2|CD14|EHD4
GO Biological Processes	lipid localization	-2.55058	5.19983	APOA2|APOC1|APOC2|LCAT|VPS4B
GO Biological Processes	regulation of steroid metabolic process	-2.52549	10.4997	AGT|APOA2|APOC1
GO Biological Processes	glycerolipid metabolic process	-2.5138	5.09787	APOA2|APOC1|CSF1R|GPLD1|LCAT
Reactome Gene Sets	Visual phototransduction	-2.51376	10.3997	APOA2|APOC2|TTR
GO Biological Processes	regulation of cellular ketone metabolic process	-2.23604	8.27245	APOC1|APOC2|INS
GO Biological Processes	negative regulation of cellular catabolic process	-2.22008	5.53594	APOC1|GPLD1|HP|INS
GO Biological Processes	organophosphate ester transport	-2.15713	7.74442	APOA2|APOC1|APOC2
GO Biological Processes	glycerophospholipid metabolic process	-2.06328	4.98614	APOA2|CSF1R|GPLD1|LCAT
GO Biological Processes	negative regulation of transport	-2.04396	3.93076	APOA2|APOC1|APOC2|INS|VPS4B
GO Biological Processes	complement activation, classical pathway	-7.74806	24.0369	SERPING1|C4B|IGHG1|IGHG2|IGHM|IGKC|C1RL
GO Biological Processes	humoral immune response mediated by circulating immunoglobulin	-7.63601	23.1629	SERPING1|C4B|IGHG1|IGHG2|IGHM|IGKC|C1RL
GO Biological Processes	complement activation	-7.32425	20.8846	SERPING1|C4B|IGHG1|IGHG2|IGHM|IGKC|C1RL
GO Biological Processes	immunoglobulin mediated immune response	-6.35706	15.0764	SERPING1|C4B|IGHG1|IGHG2|IGHM|IGKC|C1RL
GO Biological Processes	B cell mediated immunity	-6.28849	14.7278	SERPING1|C4B|IGHG1|IGHG2|IGHM|IGKC|C1RL
GO Biological Processes	leukocyte mediated immunity	-6.09096	10.7848	SERPING1|C4B|IGHG1|IGHG2|IGHM|IGKC|SPON2|C1RL
GO Biological Processes	innate immune response	-5.92952	5.71709	SERPING1|C4B|CD14|CSF1R|EPRS1|IGHG1|IGHG2|IGHM|IGKC|SPON2|C1RL|PGLYRP2
GO Biological Processes	humoral immune response	-5.85872	10.041	SERPING1|C4B|IGHG1|IGHG2|IGHM|IGKC|SPON2|C1RL
GO Biological Processes	lymphocyte mediated immunity	-5.51407	11.274	SERPING1|C4B|IGHG1|IGHG2|IGHM|IGKC|C1RL
GO Biological Processes	positive regulation of immune response	-5.50205	6.51141	AZGP1|SERPING1|C4B|GPLD1|HPX|IGHG1|IGHG2|IGHM|IGKC|C1RL
GO Biological Processes	activation of immune response	-5.48201	8.93222	SERPING1|C4B|GPLD1|IGHG1|IGHG2|IGHM|IGKC|C1RL
GO Biological Processes	adaptive immune response based on somatic recombination of immune receptors built from immunoglobulin superfamily domains	-5.39026	10.7963	SERPING1|C4B|IGHG1|IGHG2|IGHM|IGKC|C1RL
GO Biological Processes	response to bacterium	-5.31857	5.51497	C4B|CD14|FUCA2|HP|IGHG1|IGHG2|IGHM|IGKC|SPON2|PGLYRP2|LRG1
GO Biological Processes	immune effector process	-4.62506	6.80351	SERPING1|C4B|IGHG1|IGHG2|IGHM|IGKC|SPON2|C1RL
GO Biological Processes	cell recognition	-4.59534	10.3997	IGHG1|IGHG2|IGHM|IGKC|CCT7|FETUB
GO Biological Processes	defense response to bacterium	-4.31179	7.3427	HP|IGHG1|IGHG2|IGHM|IGKC|SPON2|PGLYRP2
GO Biological Processes	phagocytosis, recognition	-3.96554	16.359	IGHG1|IGHG2|IGHM|IGKC
GO Biological Processes	B cell receptor signaling pathway	-3.58087	12.9996	IGHG1|IGHG2|IGHM|IGKC
GO Biological Processes	phagocytosis, engulfment	-3.53704	12.6605	IGHG1|IGHG2|IGHM|IGKC
GO Biological Processes	plasma membrane invagination	-3.4126	11.7415	IGHG1|IGHG2|IGHM|IGKC
GO Biological Processes	endocytosis	-3.39662	5.21046	ACHE|CD14|IGHG1|IGHG2|IGHM|IGKC|EHD4
GO Biological Processes	immune response-regulating signaling pathway	-3.37738	6.22202	CD14|GPLD1|IGHG1|IGHG2|IGHM|IGKC
GO Biological Processes	phagocytosis	-3.33219	7.8109	CD14|IGHG1|IGHG2|IGHM|IGKC
GO Biological Processes	membrane invagination	-3.32237	11.1141	IGHG1|IGHG2|IGHM|IGKC
GO Biological Processes	immune response-activating cell surface receptor signaling pathway	-3.20159	7.309	GPLD1|IGHG1|IGHG2|IGHM|IGKC
GO Biological Processes	immune response-activating signal transduction	-3.20159	7.309	GPLD1|IGHG1|IGHG2|IGHM|IGKC
GO Biological Processes	positive regulation of B cell activation	-3.08022	9.57863	IGHG1|IGHG2|IGHM|IGKC
GO Biological Processes	immune response-regulating cell surface receptor signaling pathway	-2.98739	6.54655	GPLD1|IGHG1|IGHG2|IGHM|IGKC
GO Biological Processes	adaptive immune response	-2.80769	4.12952	SERPING1|C4B|IGHG1|IGHG2|IGHM|IGKC|C1RL
GO Biological Processes	antigen receptor-mediated signaling pathway	-2.66625	7.39062	IGHG1|IGHG2|IGHM|IGKC
GO Biological Processes	regulation of B cell activation	-2.64249	7.27976	IGHG1|IGHG2|IGHM|IGKC
GO Biological Processes	positive regulation of cell activation	-2.15023	4.17417	GP1BA|IGHG1|IGHG2|IGHM|IGKC
Reactome Gene Sets	Platelet degranulation	-7.15713	19.7513	A1BG|SERPINA3|SERPING1|F5|ORM1|ORM2|SERPINA1
Reactome Gene Sets	Response to elevated platelet cytosolic Ca2+	-7.04358	19.0143	A1BG|SERPINA3|SERPING1|F5|ORM1|ORM2|SERPINA1
Reactome Gene Sets	Hemostasis	-6.88185	7.03358	A1BG|SERPINA3|SERPING1|F5|GP1BA|HBB|HBD|ORM1|ORM2|SERPINA1|PLAUR|PROCR
KEGG Pathway	Complement and coagulation cascades	-6.88075	25.6933	SERPING1|C4B|F5|SERPINA1|PLAUR|PROCR
GO Biological Processes	blood coagulation	-6.30547	14.8135	SERPING1|F5|GP1BA|HBB|SERPINA1|PLAUR|PROCR
GO Biological Processes	coagulation	-6.27161	14.6432	SERPING1|F5|GP1BA|HBB|SERPINA1|PLAUR|PROCR
GO Biological Processes	hemostasis	-6.2216	14.395	SERPING1|F5|GP1BA|HBB|SERPINA1|PLAUR|PROCR
Reactome Gene Sets	Platelet activation, signaling and aggregation	-6.17673	11.0719	A1BG|SERPINA3|SERPING1|F5|GP1BA|ORM1|ORM2|SERPINA1
GO Biological Processes	wound healing	-5.48201	8.93222	SERPING1|F5|GP1BA|HBB|INS|SERPINA1|PLAUR|PROCR
Reactome Gene Sets	Formation of Fibrin Clot (Clotting Cascade)	-5.39277	37.3321	SERPING1|F5|GP1BA|PROCR
GO Biological Processes	response to wounding	-4.61065	6.77187	SERPING1|F5|GP1BA|HBB|INS|SERPINA1|PLAUR|PROCR
GO Biological Processes	regulation of body fluid levels	-4.16648	6.96152	SERPING1|F5|GP1BA|HBB|SERPINA1|PLAUR|PROCR
GO Biological Processes	negative regulation of coagulation	-3.47331	22.285	SERPING1|GP1BA|PROCR
GO Biological Processes	regulation of coagulation	-3.00052	15.3798	SERPING1|GP1BA|PROCR
GO Biological Processes	circulatory system process	-2.62479	4.43888	AGT|SERPING1|F5|HBB|INS|SLC1A4
GO Biological Processes	blood circulation	-2.30515	4.54985	AGT|SERPING1|F5|HBB|INS
GO Biological Processes	hexose metabolic process	-6.89199	18.0703	ALDOC|FUCA1|FUCA2|GALK1|INS|SLC39A14|GAPDHS
GO Biological Processes	monosaccharide metabolic process	-6.46326	15.6314	ALDOC|FUCA1|FUCA2|GALK1|INS|SLC39A14|GAPDHS
GO Biological Processes	carbohydrate metabolic process	-5.29138	7.09067	ALDOC|CTBS|FUCA1|FUCA2|GALK1|GOT1|INS|SLC39A14|GAPDHS
Reactome Gene Sets	Gluconeogenesis	-3.94881	32.1166	ALDOC|GOT1|GAPDHS
GO Biological Processes	glycolytic process	-3.7692	27.9991	ALDOC|GALK1|GAPDHS
GO Biological Processes	carbohydrate catabolic process	-3.73664	14.274	ALDOC|CTBS|GALK1|GAPDHS
GO Biological Processes	ATP generation from ADP	-3.7362	27.2991	ALDOC|GALK1|GAPDHS
GO Biological Processes	ADP metabolic process	-3.49989	22.7492	ALDOC|GALK1|GAPDHS
GO Biological Processes	nucleoside diphosphate phosphorylation	-3.2793	19.1573	ALDOC|GALK1|GAPDHS
GO Biological Processes	nucleotide phosphorylation	-3.25709	18.827	ALDOC|GALK1|GAPDHS
GO Biological Processes	pyruvate metabolic process	-3.21386	18.1994	ALDOC|GALK1|GAPDHS
GO Biological Processes	purine nucleoside diphosphate metabolic process	-3.19282	17.901	ALDOC|GALK1|GAPDHS
GO Biological Processes	purine ribonucleoside diphosphate metabolic process	-3.19282	17.901	ALDOC|GALK1|GAPDHS
GO Biological Processes	ribonucleoside diphosphate metabolic process	-3.01842	15.5995	ALDOC|GALK1|GAPDHS
GO Biological Processes	nucleoside diphosphate metabolic process	-2.71775	12.2693	ALDOC|GALK1|GAPDHS
Reactome Gene Sets	Glucose metabolism	-2.69018	11.9996	ALDOC|GOT1|GAPDHS
Reactome Gene Sets	Metabolism of carbohydrates	-2.0481	4.93543	ALDOC|GALK1|GOT1|GAPDHS
Reactome Gene Sets	Post-translational protein phosphorylation	-6.26156	20.2216	APOA2|C4B|CP|F5|FUCA2|SERPINA1
Reactome Gene Sets	Regulation of Insulin-like Growth Factor (IGF) transport and uptake by Insulin-like Growth Factor Binding Proteins (IGFBPs)	-5.88829	17.4714	APOA2|C4B|CP|F5|FUCA2|SERPINA1
Reactome Gene Sets	Transport to the Golgi and subsequent modification	-3.79345	9.83751	ARF5|F5|FUCA1|INS|SERPINA1
Reactome Gene Sets	ER to Golgi Anterograde Transport	-3.05909	9.45423	ARF5|F5|INS|SERPINA1
Reactome Gene Sets	Asparagine N-linked glycosylation	-2.81596	5.98664	ARF5|F5|FUCA1|INS|SERPINA1
Reactome Gene Sets	Membrane Trafficking	-2.09415	3.44468	ARF5|F5|INS|SERPINA1|VPS4B|VTA1
Reactome Gene Sets	Regulation of Complement cascade	-5.06386	30.9777	SERPING1|C4B|CPN1|CPN2
Reactome Gene Sets	Complement cascade	-4.6975	25.1026	SERPING1|C4B|CPN1|CPN2
KEGG Pathway	Pertussis	-2.91491	14.3679	SERPING1|C4B|CD14
Reactome Gene Sets	Synthesis, secretion, and deacylation of Ghrelin	-4.72656	57.4718	ACHE|BCHE|INS
GO Biological Processes	response to hormone	-4.43932	4.9055	AGT|APOA2|BCHE|CPN1|EPRS1|GOT1|GPLD1|INS|LCAT|SLC39A14
GO Biological Processes	cellular response to peptide hormone stimulus	-4.36398	9.45423	AGT|EPRS1|GOT1|GPLD1|INS|SLC39A14
GO Biological Processes	positive regulation of small molecule metabolic process	-4.27765	12.4653	APOC2|GPLD1|INS|NNMT|GAPDHS
GO Biological Processes	cellular response to insulin stimulus	-4.23567	12.2144	EPRS1|GOT1|GPLD1|INS|SLC39A14
GO Biological Processes	positive regulation of carbohydrate metabolic process	-4.21098	18.9085	GPLD1|INS|NNMT|GAPDHS
Reactome Gene Sets	Peptide hormone metabolism	-3.92809	15.9995	ACHE|AGT|BCHE|INS
GO Biological Processes	cellular response to peptide	-3.75725	7.32862	AGT|EPRS1|GOT1|GPLD1|INS|SLC39A14
GO Biological Processes	positive regulation of glucose metabolic process	-3.67274	25.9991	GPLD1|INS|NNMT
GO Biological Processes	response to insulin	-3.56736	8.79198	EPRS1|GOT1|GPLD1|INS|SLC39A14
GO Biological Processes	regulation of small molecule metabolic process	-3.43707	6.38575	APOC1|APOC2|GPLD1|INS|NNMT|GAPDHS
GO Biological Processes	response to peptide hormone	-3.40369	6.29374	AGT|EPRS1|GOT1|GPLD1|INS|SLC39A14
GO Biological Processes	positive regulation of cellular carbohydrate metabolic process	-3.30192	19.4994	GPLD1|INS|NNMT
GO Biological Processes	insulin receptor signaling pathway	-3.21386	18.1994	GPLD1|INS|SLC39A14
GO Biological Processes	regulation of cellular response to insulin stimulus	-3.09281	16.5449	AGT|GPLD1|INS
GO Biological Processes	positive regulation of secretion by cell	-3.01539	6.64212	ACHE|AGT|GPLD1|INS|VPS4B
GO Biological Processes	response to peptide	-2.89889	5.03209	AGT|EPRS1|GOT1|GPLD1|INS|SLC39A14
GO Biological Processes	positive regulation of secretion	-2.84121	6.06647	ACHE|AGT|GPLD1|INS|VPS4B
GO Biological Processes	regulation of carbohydrate metabolic process	-2.78275	7.95602	GPLD1|INS|NNMT|GAPDHS
GO Biological Processes	cellular response to nitrogen compound	-2.74857	4.03151	ACHE|AGT|EPRS1|GOT1|GPLD1|INS|SLC39A14
GO Biological Processes	cellular response to hormone stimulus	-2.72394	4.64665	AGT|EPRS1|GOT1|GPLD1|INS|SLC39A14
GO Biological Processes	regulation of hormone levels	-2.60734	4.40308	AGT|BCHE|GPLD1|INS|TTR|SLC39A14
GO Biological Processes	glucose metabolic process	-2.58606	11.0299	INS|SLC39A14|GAPDHS
GO Biological Processes	regulation of oxidoreductase activity	-2.49064	10.2053	AGT|HP|INS
GO Biological Processes	regulation of secretion by cell	-2.39126	3.97801	ACHE|AGT|GPLD1|INS|PFN2|VPS4B
GO Biological Processes	regulation of glucose metabolic process	-2.32112	8.87775	GPLD1|INS|NNMT
GO Biological Processes	cellular response to organonitrogen compound	-2.30176	3.81139	AGT|EPRS1|GOT1|GPLD1|INS|SLC39A14
GO Biological Processes	positive regulation of protein secretion	-2.27304	8.53097	ACHE|GPLD1|INS
GO Biological Processes	positive regulation of endothelial cell migration	-2.24518	8.3356	AGT|GPLD1|SRPX2
GO Biological Processes	regulation of secretion	-2.18614	3.60384	ACHE|AGT|GPLD1|INS|PFN2|VPS4B
GO Biological Processes	modulation of chemical synaptic transmission	-2.18327	4.2522	ACHE|AGT|BCHE|INS|PFN2
GO Biological Processes	regulation of trans-synaptic signaling	-2.1791	4.24228	ACHE|AGT|BCHE|INS|PFN2
GO Biological Processes	regulation of reactive oxygen species metabolic process	-2.10755	7.42833	AGT|HP|INS
GO Biological Processes	regulation of cellular carbohydrate metabolic process	-2.0836	7.27976	GPLD1|INS|NNMT
GO Biological Processes	regulation of epithelial cell migration	-2.07349	5.02052	AGT|GPLD1|PFN2|SRPX2
GO Biological Processes	response to glucocorticoid	-4.37936	13.0931	APOA2|BCHE|CPN1|GOT1|LCAT
GO Biological Processes	response to corticosteroid	-4.12803	11.592	APOA2|BCHE|CPN1|GOT1|LCAT
GO Biological Processes	response to steroid hormone	-3.02957	6.69095	APOA2|BCHE|CPN1|GOT1|LCAT
GO Biological Processes	alcohol metabolic process	-2.74244	5.7593	APOA2|GALK1|GOT1|LCAT|TTR
GO Biological Processes	organic hydroxy compound metabolic process	-2.02887	3.89709	APOA2|GALK1|GOT1|LCAT|TTR
GO Biological Processes	response to glucose	-4.30617	12.6385	APOA2|COL6A2|ERN1|GPLD1|SLC39A14
GO Biological Processes	response to hexose	-4.24956	12.2969	APOA2|COL6A2|ERN1|GPLD1|SLC39A14
GO Biological Processes	response to monosaccharide	-4.15437	11.7415	APOA2|COL6A2|ERN1|GPLD1|SLC39A14
GO Biological Processes	response to carbohydrate	-3.83772	10.0549	APOA2|COL6A2|ERN1|GPLD1|SLC39A14
GO Biological Processes	positive regulation of cytokine production	-4.30531	6.13032	AGT|APOA2|CD14|CSF1R|INS|ORM1|ORM2|SPON2
GO Biological Processes	positive regulation of tumor necrosis factor production	-3.72034	14.1355	CD14|ORM1|ORM2|SPON2
GO Biological Processes	positive regulation of tumor necrosis factor superfamily cytokine production	-3.6568	13.607	CD14|ORM1|ORM2|SPON2
GO Biological Processes	regulation of tumor necrosis factor production	-2.79145	7.99974	CD14|ORM1|ORM2|SPON2
GO Biological Processes	regulation of tumor necrosis factor superfamily cytokine production	-2.74848	7.78584	CD14|ORM1|ORM2|SPON2
GO Biological Processes	regulation of immune effector process	-4.26494	7.21789	APOA2|AZGP1|SERPING1|HPX|INS|SPON2|PGLYRP2
GO Biological Processes	negative regulation of immune effector process	-3.58087	12.9996	APOA2|SERPING1|INS|PGLYRP2
GO Biological Processes	negative regulation of immune system process	-2.94535	5.13865	AMBP|APOA2|SERPING1|INS|LPXN|PGLYRP2
GO Biological Processes	negative regulation of immune response	-2.81787	8.13381	AMBP|SERPING1|INS|PGLYRP2
KEGG Pathway	Hematopoietic cell lineage	-2.58606	11.0299	CD14|CSF1R|GP1BA
GO Biological Processes	aminoglycan catabolic process	-4.0286	34.1239	CTBS|FUCA1|PGLYRP2
GO Biological Processes	carbohydrate derivative catabolic process	-2.948	8.82395	CTBS|FUCA1|FUCA2|PGLYRP2
GO Biological Processes	aminoglycan metabolic process	-2.30164	8.73571	CTBS|FUCA1|PGLYRP2
GO Biological Processes	protein processing	-3.82655	9.99967	BCHE|CPN1|HP|HPR|C1RL
GO Biological Processes	zymogen activation	-3.4473	21.8393	HP|HPR|C1RL
GO Biological Processes	protein maturation	-3.18594	7.25076	BCHE|CPN1|HP|HPR|C1RL
GO Biological Processes	positive regulation of protein phosphorylation	-3.78397	4.53725	AGT|CSF1R|ERN1|HPX|INS|PFN2|PLAUR|EHD4|TMEM119
GO Biological Processes	regulation of tissue remodeling	-2.76038	12.6973	AGT|CSF1R|TMEM119
GO Biological Processes	positive regulation of peptidyl-tyrosine phosphorylation	-2.7233	7.6629	AGT|CSF1R|HPX|EHD4
GO Biological Processes	regulation of peptidyl-tyrosine phosphorylation	-2.23163	5.57836	AGT|CSF1R|HPX|EHD4
GO Biological Processes	protein stabilization	-3.72896	9.52848	AFM|APOA2|CPN2|PFN2|CCT7
GO Biological Processes	regulation of protein stability	-2.84121	6.06647	AFM|APOA2|CPN2|PFN2|CCT7
GO Biological Processes	iron ion transport	-3.37244	20.6031	CP|HPX|SLC39A14
GO Biological Processes	cellular iron ion homeostasis	-3.15181	17.3328	CP|HPX|SLC39A14
GO Biological Processes	iron ion homeostasis	-2.81976	13.3166	CP|HPX|SLC39A14
GO Biological Processes	transition metal ion transport	-2.57368	10.9196	CP|HPX|SLC39A14
GO Biological Processes	cellular transition metal ion homeostasis	-2.47926	10.1108	CP|HPX|SLC39A14
GO Biological Processes	transition metal ion homeostasis	-2.22699	8.21025	CP|HPX|SLC39A14
Reactome Gene Sets	Selenoamino acid metabolism	-2.37138	9.25393	EPRS1|NNMT|RPS8
GO Biological Processes	cellular amide metabolic process	-2.33788	3.39722	BCHE|BTD|CPN1|EPRS1|NNMT|RPS8|PGLYRP2
KEGG Pathway	Endocytosis	-2.2849	5.77759	ARF5|VPS4B|EHD4|VTA1
GO Biological Processes	protein-containing complex disassembly	-2.25439	8.39972	SET|VPS4B|VTA1
GO Biological Processes	regeneration	-2.09951	7.37813	APOA2|NNMT|PTGFRN
